# Supplementary material for: Improved CRISPR/Cas9 off-target prediction with DNABERT and epigenetic features
Source: PLoS One. 2025 Nov 12;20(11):e0335863. doi: 10.1371/journal.pone.0335863 (PMC12611124; doi:10.1371/journal.pone.0335863)
Supplement: S1 Table — (XLSX) [file pone.0335863.s005.xlsx]

## Sheet: Lazzarotto_2020_CHAGNE-seq
Ensemble
Metrics	accuracy	recall	precision	f1_score	mcc	roc_auc	pr_auc
Mean	0.961826	0.569949	0.446248	0.492376	0.481068	0.927774	0.513713
Median	0.96341	0.564986	0.433901	0.480374	0.47084	0.924369	0.496592
Std	0.0133424	0.126633	0.118577	0.109589	0.102782	0.0218431	0.145888
Max	0.97991	0.950521	0.648754	0.770927	0.746832	0.980856	0.90306
Min	0.921313	0.398679	0.212723	0.289265	0.296465	0.879667	0.228858
GRU-Embed
Metrics	accuracy	recall	precision	f1_score	mcc	roc_auc	pr_auc
Mean	0.961295	0.550061	0.435834	0.477173	0.465639	0.920738	0.491075
Median	0.963129	0.548028	0.431333	0.462247	0.451942	0.916985	0.468562
Std	0.0123513	0.139289	0.122631	0.116282	0.110383	0.0244706	0.149364
Max	0.979973	0.948143	0.695946	0.799016	0.774673	0.980406	0.89854
Min	0.923041	0.337505	0.172817	0.245915	0.25602	0.870442	0.200358
CRISPR-BERT
Metrics	accuracy	recall	precision	f1_score	mcc	roc_auc	pr_auc
Mean	0.963716	0.399032	0.444779	0.408103	0.396596	0.878017	0.392968
Median	0.96374	0.379276	0.425518	0.390737	0.377646	0.873763	0.358496
Std	0.0100426	0.147954	0.137027	0.125157	0.119435	0.0326474	0.159142
Max	0.980336	0.866984	0.74257	0.797843	0.766988	0.97073	0.881909
Min	0.928964	0.208301	0.161595	0.204487	0.195764	0.819961	0.12799
CRISPR-HW
Metrics	accuracy	recall	precision	f1_score	mcc	roc_auc	pr_auc
Mean	0.967561	0.459958	0.511423	0.469098	0.46111	0.916186	0.472874
Median	0.968482	0.422379	0.499746	0.460828	0.446346	0.912492	0.448847
Std	0.0100984	0.15076	0.142256	0.120857	0.117034	0.0246061	0.144826
Max	0.983253	0.940168	0.824665	0.861238	0.839938	0.979581	0.897269
Min	0.924437	0.247445	0.247965	0.285376	0.278552	0.862677	0.225358
CRISPR-DIPOFF
Metrics	accuracy	recall	precision	f1_score	mcc	roc_auc	pr_auc
Mean	0.95299	0.360521	0.342075	0.324462	0.31364	0.838398	0.299148
Median	0.960262	0.3599	0.292628	0.325504	0.31052	0.842041	0.281633
Std	0.0206486	0.172456	0.173636	0.162454	0.15567	0.0523625	0.171584
Max	0.978679	0.866659	0.860766	0.841794	0.817129	0.968585	0.878087
Min	0.851626	0.0392629	0.0825496	0.0733999	0.0703951	0.731446	0.112493
CrisprBERT
Metrics	accuracy	recall	precision	f1_score	mcc	roc_auc	pr_auc
Mean	0.958091	0.53688	0.416046	0.456818	0.445852	0.915475	0.469822
Median	0.962121	0.517479	0.413911	0.453606	0.43973	0.912078	0.459
Std	0.0164885	0.141582	0.120785	0.11071	0.104059	0.0269086	0.154394
Max	0.981267	0.95256	0.634584	0.760972	0.736535	0.980085	0.897755
Min	0.904791	0.323644	0.164258	0.238072	0.239425	0.855218	0.172147
DNABERT
Metrics	accuracy	recall	precision	f1_score	mcc	roc_auc	pr_auc
Mean	0.95055	0.613599	0.369487	0.451624	0.447819	0.923449	0.491059
Median	0.954652	0.603243	0.341789	0.437396	0.43237	0.918879	0.468889
Std	0.0175472	0.112147	0.122709	0.115524	0.103677	0.0226448	0.142084
Max	0.973628	0.953047	0.637895	0.7633	0.738923	0.979812	0.898665
Min	0.908575	0.474925	0.191711	0.288446	0.307426	0.869862	0.277071

## Sheet: Lazzarotto_2020_GUIDE-seq
Ensemble
Metrics	accuracy	recall	precision	f1_score	mcc	roc_auc	pr_auc
Mean	0.999489	0.449195	0.649038	0.507819	0.526942	0.987079	0.566938
Median	0.999624	0.440164	0.651598	0.511917	0.531201	0.989814	0.575713
Std	0.000382378	0.142588	0.127024	0.0979609	0.0854404	0.0130944	0.0844239
Max	0.999809	0.75	0.893939	0.70073	0.700622	0.999541	0.740694
Min	0.997975	0.120603	0.33871	0.212389	0.327005	0.943039	0.373046
GRU-Embed
Metrics	accuracy	recall	precision	f1_score	mcc	roc_auc	pr_auc
Mean	0.999159	0.498945	0.434914	0.431096	0.447595	0.98273	0.47702
Median	0.999419	0.47742	0.426876	0.441518	0.447714	0.985881	0.486728
Std	0.000993597	0.156821	0.14129	0.0794871	0.074116	0.0147116	0.0886799
Max	0.999727	0.873874	0.717949	0.635762	0.638756	0.999195	0.669324
Min	0.991915	0.253731	0.189397	0.244048	0.245243	0.923858	0.229208
CRISPR-BERT
Metrics	accuracy	recall	precision	f1_score	mcc	roc_auc	pr_auc
Mean	0.999212	0.115222	0.303871	0.151962	0.176224	0.957195	0.125708
Median	0.999393	0.116319	0.273619	0.151565	0.173977	0.961633	0.12679
Std	0.000687009	0.0482226	0.140073	0.0483503	0.0522265	0.0166135	0.0419476
Max	0.999716	0.243243	0.7	0.247191	0.295951	0.981397	0.229893
Min	0.996272	0.0257009	0.0919118	0.0469083	0.0828072	0.902917	0.0510815
CRISPR-HW
Metrics	accuracy	recall	precision	f1_score	mcc	roc_auc	pr_auc
Mean	0.999285	0.422457	0.454234	0.391321	0.412181	0.964649	0.417854
Median	0.999455	0.434909	0.452222	0.440906	0.45033	0.968181	0.43744
Std	0.000526847	0.208619	0.217913	0.14874	0.145489	0.0246607	0.12596
Max	0.999762	0.828358	1	0.662338	0.666754	0.999065	0.677262
Min	0.997395	0	0	0	-9.02392e-05	0.881954	0.027503
CRISPR-DIPOFF
Metrics	accuracy	recall	precision	f1_score	mcc	roc_auc	pr_auc
Mean	0.99939	0.275751	0.571493	0.34111	0.377096	0.961991	0.34653
Median	0.999525	0.250628	0.572374	0.329138	0.372128	0.965427	0.334326
Std	0.000448442	0.123915	0.142518	0.098553	0.0779961	0.0222401	0.0895924
Max	0.999754	0.602941	0.823529	0.607407	0.607261	0.996237	0.605484
Min	0.997876	0.0837521	0.201646	0.151515	0.253804	0.886841	0.184142
CrisprBERT
Metrics	accuracy	recall	precision	f1_score	mcc	roc_auc	pr_auc
Mean	0.999273	0.548478	0.436292	0.464481	0.477547	0.987019	0.511302
Median	0.999384	0.547013	0.416709	0.478799	0.494271	0.987633	0.521137
Std	0.000416914	0.112839	0.134388	0.0807483	0.07473	0.0102751	0.0905128
Max	0.999762	0.769231	0.727273	0.609756	0.618657	0.999272	0.665761
Min	0.997433	0.306452	0.16156	0.262443	0.314933	0.960687	0.296272
DNABERT
Metrics	accuracy	recall	precision	f1_score	mcc	roc_auc	pr_auc
Mean	0.999213	0.589913	0.419822	0.459426	0.480479	0.986882	0.538589
Median	0.999363	0.582987	0.422605	0.45871	0.489508	0.986615	0.547108
Std	0.000440643	0.131345	0.143511	0.0763352	0.0638937	0.010398	0.0684154
Max	0.99961	0.852941	0.767045	0.582011	0.582208	0.999303	0.694582
Min	0.997664	0.296729	0.170498	0.281201	0.312721	0.957849	0.380361
DNABERT-Epi
Metrics	accuracy	recall	precision	f1_score	mcc	roc_auc	pr_auc
Mean	0.999251	0.596789	0.442053	0.477005	0.496818	0.985681	0.550065
Median	0.99936	0.586885	0.423195	0.471147	0.498237	0.988273	0.557759
Std	0.000459322	0.133646	0.142242	0.0696529	0.0586467	0.0123739	0.0673409
Max	0.999621	0.882353	0.812121	0.612245	0.612168	0.999432	0.682784
Min	0.997292	0.301402	0.178261	0.287215	0.362468	0.945709	0.422089

## Sheet: Schmid-Burgk_2020_TTISS
Ensemble
Metrics	accuracy	recall	precision	f1_score	mcc	roc_auc	pr_auc
Mean	0.999216	0.233347	0.65746	0.331081	0.382012	0.757799	0.300615
Median	0.999227	0.239802	0.670543	0.349589	0.395834	0.743156	0.311112
Std	0.000257676	0.0672604	0.132272	0.0593336	0.0480872	0.0713065	0.0704376
Max	0.999644	0.413043	0.9	0.428571	0.452221	0.871508	0.442426
Min	0.998651	0.111111	0.31405	0.184211	0.244437	0.612669	0.146567
GRU-Embed
Metrics	accuracy	recall	precision	f1_score	mcc	roc_auc	pr_auc
Mean	0.999029	0.240133	0.477361	0.291379	0.321055	0.731301	0.239952
Median	0.999055	0.243613	0.463261	0.296966	0.321781	0.726248	0.243445
Std	0.000362629	0.0796525	0.181949	0.0585523	0.058327	0.0770128	0.0537242
Max	0.999621	0.456067	0.857143	0.4	0.461259	0.85294	0.350994
Min	0.998018	0.08	0.177778	0.146341	0.208647	0.604216	0.13108
CRISPR-BERT
Metrics	accuracy	recall	precision	f1_score	mcc	roc_auc	pr_auc
Mean	0.998953	0.0813433	0.314886	0.120042	0.151599	0.688534	0.0788332
Median	0.998967	0.0757004	0.253401	0.113033	0.13948	0.700671	0.0775056
Std	0.000419603	0.0235282	0.197823	0.0353901	0.0567468	0.0780973	0.0176619
Max	0.999606	0.123077	1	0.1875	0.32157	0.859814	0.113887
Min	0.997795	0.0251046	0.0714286	0.0455408	0.0694989	0.524376	0.0388906
CRISPR-HW
Metrics	accuracy	recall	precision	f1_score	mcc	roc_auc	pr_auc
Mean	0.999046	0.177564	0.566032	0.239456	0.293012	0.688147	0.195046
Median	0.999087	0.164159	0.577778	0.233926	0.306474	0.69245	0.217496
Std	0.000411916	0.0744363	0.253863	0.073898	0.0753584	0.0566245	0.0801738
Max	0.999621	0.384937	1	0.382536	0.426678	0.855538	0.324627
Min	0.997649	0.0481172	0.073913	0.0903733	0.112454	0.588574	0.015941
CRISPR-DIPOFF
Metrics	accuracy	recall	precision	f1_score	mcc	roc_auc	pr_auc
Mean	0.999085	0.134277	0.478395	0.199907	0.243563	0.696814	0.13923
Median	0.999139	0.139231	0.461905	0.209053	0.240289	0.709044	0.144703
Std	0.000361959	0.0427472	0.167177	0.0552752	0.0578452	0.0680105	0.034731
Max	0.999621	0.206667	1	0.293103	0.37895	0.809284	0.202347
Min	0.997891	0.0209205	0.173913	0.0397614	0.0912536	0.545833	0.0592949
CrisprBERT
Metrics	accuracy	recall	precision	f1_score	mcc	roc_auc	pr_auc
Mean	0.998947	0.261148	0.438615	0.294862	0.3187	0.746462	0.256821
Median	0.99895	0.261538	0.429508	0.297155	0.319619	0.727098	0.251072
Std	0.000449552	0.0922931	0.167081	0.0722423	0.064753	0.0694678	0.0647066
Max	0.999621	0.486667	0.75	0.463878	0.480263	0.863047	0.42809
Min	0.997646	0.0711297	0.167421	0.129278	0.194985	0.608339	0.128076
DNABERT
Metrics	accuracy	recall	precision	f1_score	mcc	roc_auc	pr_auc
Mean	0.998982	0.292343	0.38869	0.32123	0.330012	0.767586	0.274848
Median	0.99899	0.293578	0.356349	0.324641	0.32838	0.761961	0.289911
Std	0.00028927	0.072532	0.103179	0.0540436	0.0538651	0.0579696	0.0580221
Max	0.9995	0.423913	0.601399	0.427056	0.442749	0.858907	0.36323
Min	0.998178	0.142857	0.22807	0.194175	0.198868	0.655805	0.139829

## Sheet: Listgarten_2018_GUIDE-seq
Ensemble
Metrics	accuracy	recall	precision	f1_score	mcc	roc_auc	pr_auc
Mean	0.999777	0.739203	0.383024	0.501306	0.530059	0.999601	0.663376
Median	0.999786	0.744186	0.383924	0.504933	0.533152	0.999626	0.661923
Std	4.89354e-05	0.0290579	0.0556905	0.0464291	0.0355725	8.96298e-05	0.0160341
Max	0.99985	0.802326	0.495327	0.579439	0.59086	0.999744	0.698593
Min	0.999603	0.616279	0.23913	0.364641	0.428259	0.999358	0.609506
GRU-Embed
Metrics	accuracy	recall	precision	f1_score	mcc	roc_auc	pr_auc
Mean	0.999746	0.615282	0.362883	0.438611	0.462239	0.996717	0.566844
Median	0.999768	0.627907	0.342045	0.438081	0.460649	0.997909	0.568733
Std	0.000111298	0.0722628	0.116783	0.0756423	0.0577022	0.00334809	0.0328135
Max	0.999891	0.77907	0.72549	0.590909	0.591	0.999592	0.642489
Min	0.999299	0.430233	0.146018	0.245353	0.334569	0.980429	0.489265
CRISPR-BERT
Metrics	accuracy	recall	precision	f1_score	mcc	roc_auc	pr_auc
Mean	0.999829	0.301993	0.438627	0.34958	0.359593	0.983309	0.319627
Median	0.999842	0.302326	0.451415	0.359166	0.366857	0.984093	0.321176
Std	4.03052e-05	0.0176862	0.116547	0.0393129	0.0461473	0.00488797	0.0117104
Max	0.999877	0.372093	0.714286	0.425197	0.455629	0.992082	0.353203
Min	0.999658	0.267442	0.166667	0.220472	0.232789	0.963989	0.292235
CRISPR-HW
Metrics	accuracy	recall	precision	f1_score	mcc	roc_auc	pr_auc
Mean	0.999715	0.574751	0.350304	0.388702	0.421293	0.989394	0.462558
Median	0.999775	0.622093	0.323052	0.422173	0.448895	0.99209	0.54237
Std	0.000184458	0.208169	0.203498	0.148972	0.142228	0.00966241	0.160493
Max	0.999905	0.848837	0.96	0.58427	0.601461	0.999613	0.618388
Min	0.999085	0	0	0	-1.60152e-05	0.964513	0.0256546
CRISPR-DIPOFF
Metrics	accuracy	recall	precision	f1_score	mcc	roc_auc	pr_auc
Mean	0.999773	0.51113	0.352972	0.408115	0.419617	0.990909	0.45881
Median	0.99979	0.523256	0.35483	0.416237	0.428252	0.992453	0.463799
Std	6.20394e-05	0.0605301	0.0835837	0.0515935	0.0448045	0.00603127	0.0440906
Max	0.999874	0.627907	0.603175	0.522293	0.524629	0.997954	0.537215
Min	0.999511	0.372093	0.144404	0.220386	0.258976	0.969284	0.244217
CrisprBERT
Metrics	accuracy	recall	precision	f1_score	mcc	roc_auc	pr_auc
Mean	0.999477	0.78588	0.197196	0.313755	0.392064	0.998453	0.625091
Median	0.999476	0.784884	0.192143	0.309125	0.387209	0.999093	0.624746
Std	9.67288e-05	0.0225382	0.0334199	0.0411512	0.0318732	0.0016019	0.0172186
Max	0.999715	0.848837	0.317972	0.455446	0.504988	0.999626	0.66926
Min	0.999242	0.732558	0.141988	0.241796	0.336673	0.992592	0.579948
DNABERT
Metrics	accuracy	recall	precision	f1_score	mcc	roc_auc	pr_auc
Mean	0.99964	0.725581	0.276181	0.391354	0.441391	0.999441	0.627769
Median	0.999662	0.72093	0.266808	0.392107	0.442369	0.999506	0.62773
Std	0.000133413	0.0483203	0.0780114	0.0719859	0.0505253	0.000263021	0.0194965
Max	0.999864	0.848837	0.530973	0.603015	0.608578	0.999658	0.679728
Min	0.99919	0.616279	0.137795	0.23569	0.334712	0.997876	0.553206

## Sheet: Chen_2017_GUIDE-seq
Ensemble
Metrics	accuracy	recall	precision	f1_score	mcc	roc_auc	pr_auc
Mean	0.999882	0.470801	0.516369	0.48361	0.488369	0.996963	0.498346
Median	0.999882	0.482927	0.498879	0.49076	0.492719	0.997398	0.504452
Std	1.52588e-05	0.074896	0.0802184	0.0437906	0.0402189	0.00140953	0.0325243
Max	0.999909	0.595122	0.847458	0.566845	0.569444	0.998681	0.565492
Min	0.999835	0.229268	0.373089	0.329825	0.366965	0.991555	0.401135
GRU-Embed
Metrics	accuracy	recall	precision	f1_score	mcc	roc_auc	pr_auc
Mean	0.999717	0.502927	0.236896	0.309416	0.337188	0.985845	0.35514
Median	0.999746	0.502439	0.235233	0.312488	0.33536	0.989106	0.342696
Std	0.000115779	0.103111	0.077741	0.0660111	0.0577086	0.0108306	0.0654937
Max	0.999881	0.721951	0.486957	0.497778	0.499692	0.998651	0.531545
Min	0.99916	0.273171	0.0861842	0.151884	0.230416	0.950101	0.246454
CRISPR-BERT
Metrics	accuracy	recall	precision	f1_score	mcc	roc_auc	pr_auc
Mean	0.999855	0.100627	0.253739	0.138385	0.155614	0.985574	0.106409
Median	0.999855	0.1	0.242834	0.138887	0.156461	0.986901	0.106257
Std	1.66539e-05	0.0268219	0.0697441	0.0250414	0.0224207	0.009428	0.0154434
Max	0.999881	0.160976	0.458333	0.198198	0.2139	0.994896	0.136842
Min	0.999804	0.0439024	0.153061	0.0743802	0.103296	0.922103	0.0653146
CRISPR-HW
Metrics	accuracy	recall	precision	f1_score	mcc	roc_auc	pr_auc
Mean	0.999796	0.446341	0.331989	0.334009	0.356646	0.965658	0.336811
Median	0.999838	0.473171	0.325508	0.360699	0.381375	0.978493	0.363048
Std	0.000120909	0.208537	0.171289	0.122443	0.120055	0.0290302	0.11552
Max	0.999894	0.804878	1	0.516704	0.518602	0.99644	0.509097
Min	0.99917	0	0	0	0	0.873794	0.0285372
CRISPR-DIPOFF
Metrics	accuracy	recall	precision	f1_score	mcc	roc_auc	pr_auc
Mean	0.999871	0.293798	0.457361	0.346939	0.360607	0.965602	0.302764
Median	0.999877	0.292683	0.465507	0.349604	0.358701	0.970348	0.303778
Std	1.95484e-05	0.0623997	0.0916974	0.0407001	0.0379749	0.023744	0.0454439
Max	0.999895	0.434146	0.661017	0.43342	0.439027	0.994377	0.425257
Min	0.999811	0.190244	0.250996	0.264901	0.277639	0.883949	0.213337
CrisprBERT
Metrics	accuracy	recall	precision	f1_score	mcc	roc_auc	pr_auc
Mean	0.999747	0.645366	0.284516	0.38669	0.423113	0.996586	0.467929
Median	0.999766	0.64878	0.280684	0.38857	0.42226	0.996915	0.478648
Std	8.25569e-05	0.068528	0.0680544	0.0559202	0.0404045	0.00133965	0.0456309
Max	0.999876	0.790244	0.477733	0.522124	0.524331	0.998559	0.565697
Min	0.999397	0.458537	0.130359	0.221068	0.307654	0.991956	0.310744
DNABERT
Metrics	accuracy	recall	precision	f1_score	mcc	roc_auc	pr_auc
Mean	0.999788	0.621254	0.307453	0.409625	0.435929	0.990882	0.45426
Median	0.999792	0.621951	0.309423	0.411665	0.437587	0.992399	0.45892
Std	2.79414e-05	0.0451848	0.0353722	0.0322742	0.0290365	0.00615452	0.0375357
Max	0.999848	0.726829	0.40694	0.494253	0.508927	0.997922	0.530984
Min	0.999724	0.531707	0.240175	0.331825	0.358883	0.971763	0.354108

## Sheet: Tsai_2015_GUIDE-seq(U2OS)
Ensemble
Metrics	accuracy	recall	precision	f1_score	mcc	roc_auc	pr_auc
Mean	0.999826	0.527817	0.441872	0.477872	0.481243	0.988392	0.485584
Median	0.999828	0.520755	0.440084	0.479245	0.480488	0.988873	0.49231
Std	2.16107e-05	0.0424971	0.0494365	0.0270379	0.0256829	0.00398799	0.0268675
Max	0.999864	0.618868	0.555556	0.529517	0.530157	0.995268	0.532805
Min	0.999747	0.415094	0.321569	0.393189	0.399579	0.977659	0.406286
GRU-Embed
Metrics	accuracy	recall	precision	f1_score	mcc	roc_auc	pr_auc
Mean	0.999748	0.431321	0.319939	0.350124	0.362111	0.98144	0.356825
Median	0.99977	0.416981	0.317338	0.350871	0.361985	0.983882	0.357665
Std	9.78516e-05	0.0906409	0.102208	0.0623449	0.0563053	0.00908711	0.0555182
Max	0.999868	0.667925	0.690476	0.469983	0.471851	0.994699	0.497553
Min	0.999235	0.218868	0.114347	0.192469	0.260191	0.955976	0.261576
CRISPR-BERT
Metrics	accuracy	recall	precision	f1_score	mcc	roc_auc	pr_auc
Mean	0.999851	0.0680323	0.580261	0.119639	0.19397	0.975638	0.166552
Median	0.999853	0.0679245	0.576974	0.12225	0.194188	0.976802	0.161277
Std	4.32247e-06	0.020049	0.120505	0.0307196	0.0285424	0.0127283	0.0268776
Max	0.999857	0.113208	0.857143	0.186916	0.246219	0.98919	0.250811
Min	0.999834	0.0264151	0.306452	0.04947	0.101323	0.888532	0.115569
CRISPR-HW
Metrics	accuracy	recall	precision	f1_score	mcc	roc_auc	pr_auc
Mean	0.999803	0.380916	0.420321	0.352364	0.371456	0.960481	0.343256
Median	0.999837	0.398113	0.429815	0.399041	0.411209	0.97169	0.367591
Std	9.36633e-05	0.18407	0.191806	0.127628	0.121691	0.0265806	0.0942813
Max	0.999874	0.69434	1	0.505376	0.505936	0.989548	0.474501
Min	0.999297	0	0	0	0	0.877296	0.0366078
CRISPR-DIPOFF
Metrics	accuracy	recall	precision	f1_score	mcc	roc_auc	pr_auc
Mean	0.999851	0.21628	0.5409	0.299534	0.335544	0.962729	0.285121
Median	0.999853	0.215094	0.532948	0.300448	0.334108	0.967123	0.28353
Std	1.23112e-05	0.0546455	0.0951392	0.0451783	0.0329155	0.0193251	0.0378899
Max	0.999866	0.34717	0.808511	0.389294	0.406651	0.990772	0.376564
Min	0.999812	0.120755	0.344186	0.20122	0.25535	0.897464	0.211282
CrisprBERT
Metrics	accuracy	recall	precision	f1_score	mcc	roc_auc	pr_auc
Mean	0.999777	0.577574	0.377374	0.445706	0.460889	0.991893	0.477754
Median	0.999794	0.577358	0.37355	0.44864	0.46247	0.992391	0.479609
Std	6.7172e-05	0.068366	0.0811883	0.0445596	0.0334425	0.00229389	0.0294578
Max	0.999875	0.713208	0.614583	0.526132	0.527609	0.995202	0.528052
Min	0.999451	0.407547	0.174677	0.280624	0.352791	0.985515	0.373729
DNABERT
Metrics	accuracy	recall	precision	f1_score	mcc	roc_auc	pr_auc
Mean	0.999804	0.514771	0.390674	0.442234	0.447333	0.977152	0.439265
Median	0.999805	0.516981	0.391324	0.44375	0.450089	0.980322	0.442908
Std	2.11665e-05	0.0409742	0.0411463	0.0293817	0.0284762	0.0108078	0.0292054
Max	0.999849	0.607547	0.497959	0.510274	0.51239	0.99264	0.500365
Min	0.999754	0.426415	0.30303	0.360856	0.367409	0.939567	0.3578

## Sheet: Tsai_2015_GUIDE-seq(HEK293)
Ensemble
Metrics	accuracy	recall	precision	f1_score	mcc	roc_auc	pr_auc
Mean	0.999386	0.444608	0.797051	0.56563	0.592067	0.998965	0.686562
Median	0.999388	0.441935	0.792381	0.566734	0.591626	0.998989	0.686785
Std	3.70234e-05	0.0711162	0.0420121	0.0527148	0.0395571	0.000129561	0.0175941
Max	0.999488	0.593548	0.90566	0.669202	0.679915	0.999225	0.726109
Min	0.999318	0.309677	0.701923	0.45283	0.510433	0.99863	0.643976
GRU-Embed
Metrics	accuracy	recall	precision	f1_score	mcc	roc_auc	pr_auc
Mean	0.999233	0.403963	0.678999	0.480762	0.508244	0.996467	0.561132
Median	0.99925	0.419355	0.676449	0.492409	0.511989	0.997115	0.559251
Std	9.8618e-05	0.115818	0.135089	0.074441	0.0487755	0.0026861	0.0410696
Max	0.999388	0.651613	1	0.602985	0.604284	0.998838	0.654471
Min	0.998771	0.148387	0.380531	0.254144	0.362125	0.978774	0.458484
CRISPR-BERT
Metrics	accuracy	recall	precision	f1_score	mcc	roc_auc	pr_auc
Mean	0.999103	0.0364977	0.728269	0.0685684	0.158277	0.970108	0.130783
Median	0.999106	0.0322581	0.714286	0.0623059	0.160573	0.97147	0.127261
Std	1.48995e-05	0.0114315	0.183619	0.0186084	0.0198087	0.00926568	0.0208186
Max	0.999124	0.0903226	1	0.148148	0.200613	0.98644	0.193122
Min	0.999041	0.0258065	0.357143	0.0490798	0.11344	0.940555	0.0961175
CRISPR-HW
Metrics	accuracy	recall	precision	f1_score	mcc	roc_auc	pr_auc
Mean	0.999189	0.362673	0.613183	0.422399	0.451625	0.976764	0.507835
Median	0.99923	0.374194	0.662879	0.47622	0.492719	0.984202	0.531443
Std	0.000164382	0.176142	0.235035	0.158895	0.154127	0.0209884	0.104709
Max	0.999388	0.696774	0.95	0.629371	0.631291	0.998649	0.695606
Min	0.9984	0	0	0	0	0.909801	0.0817807
CRISPR-DIPOFF
Metrics	accuracy	recall	precision	f1_score	mcc	roc_auc	pr_auc
Mean	0.999135	0.137512	0.641875	0.221757	0.291347	0.968208	0.303522
Median	0.999141	0.135484	0.663121	0.224031	0.296465	0.970247	0.30388
Std	5.49867e-05	0.0462739	0.133557	0.0635262	0.0619526	0.0124887	0.0608768
Max	0.999259	0.251613	0.894737	0.382353	0.447264	0.98769	0.441213
Min	0.998947	0.0451613	0.25	0.0848485	0.138697	0.922123	0.185828
CrisprBERT
Metrics	accuracy	recall	precision	f1_score	mcc	roc_auc	pr_auc
Mean	0.999325	0.469217	0.726815	0.55127	0.573238	0.998488	0.646431
Median	0.999335	0.490323	0.732407	0.565552	0.583999	0.998585	0.647186
Std	7.77721e-05	0.119101	0.100728	0.0702202	0.05212	0.000556221	0.0296943
Max	0.999471	0.741935	0.947368	0.656489	0.667548	0.999102	0.699069
Min	0.999006	0.225806	0.469828	0.353535	0.428484	0.995547	0.532262
DNABERT
Metrics	accuracy	recall	precision	f1_score	mcc	roc_auc	pr_auc
Mean	0.999354	0.463871	0.732244	0.565652	0.581271	0.998907	0.658726
Median	0.999353	0.46129	0.733688	0.566858	0.583442	0.998975	0.659559
Std	3.26134e-05	0.047248	0.0388509	0.0330203	0.0280341	0.000267436	0.0192903
Max	0.999424	0.580645	0.842857	0.634328	0.641992	0.999243	0.706538
Min	0.999282	0.36129	0.646552	0.493392	0.521721	0.997562	0.605148
