# Supplementary material for: Improved CRISPR/Cas9 off-target prediction with DNABERT and epigenetic features
Source: PLoS One. 2025 Nov 12;20(11):e0335863. doi: 10.1371/journal.pone.0335863 (PMC12611124; doi:10.1371/journal.pone.0335863)
Supplement: S2 Table — (XLSX) [file pone.0335863.s006.xlsx]

## Sheet: Lazzarotto_2020_CHANGE-seq
metric	accuracy
	Ensemble	GRU-Embed	CRISPR-BERT	CRISPR-HW	CRISPR-DIPOFF	CrisprBERT	DNABERT
Ensemble	-	0.326967	0.0688943	4.3383e-08	4.56138e-05	1.54002e-05	2.60192e-12
GRU-Embed	N/A	-	0.00275986	6.75046e-08	0.000590759	0.0169799	5.37323e-11
CRISPR-BERT	N/A	N/A	-	7.67663e-07	3.00323e-06	6.37085e-05	2.60192e-12
CRISPR-HW	N/A	N/A	N/A	-	2.12641e-10	2.46264e-09	2.60192e-12
CRISPR-DIPOFF	N/A	N/A	N/A	N/A	-	0.0169799	0.215414
CrisprBERT	N/A	N/A	N/A	N/A	N/A	-	1.48246e-06
DNABERT	N/A	N/A	N/A	N/A	N/A	N/A	-
metric	recall
	Ensemble	GRU-Embed	CRISPR-BERT	CRISPR-HW	CRISPR-DIPOFF	CrisprBERT	DNABERT
Ensemble	-	1.30956e-05	1.06391e-12	1.06391e-12	1.06391e-12	4.90155e-08	1.14298e-11
GRU-Embed	N/A	-	1.06391e-12	5.01785e-12	1.69664e-12	0.118853	7.01983e-11
CRISPR-BERT	N/A	N/A	-	1.37225e-09	0.0620719	1.06391e-12	1.06391e-12
CRISPR-HW	N/A	N/A	N/A	-	1.49408e-07	2.22201e-09	1.06391e-12
CRISPR-DIPOFF	N/A	N/A	N/A	N/A	-	1.12391e-12	1.06391e-12
CrisprBERT	N/A	N/A	N/A	N/A	N/A	-	5.09127e-11
DNABERT	N/A	N/A	N/A	N/A	N/A	N/A	-
metric	precision
	Ensemble	GRU-Embed	CRISPR-BERT	CRISPR-HW	CRISPR-DIPOFF	CrisprBERT	DNABERT
Ensemble	-	0.0578935	0.349415	3.84418e-09	6.20524e-08	2.65166e-06	3.73744e-12
GRU-Embed	N/A	-	0.410945	4.24641e-09	7.1446e-07	0.0316876	2.12641e-10
CRISPR-BERT	N/A	N/A	-	1.62802e-09	2.15477e-08	0.00568535	1.55649e-11
CRISPR-HW	N/A	N/A	N/A	-	2.4675e-11	9.30814e-10	3.73744e-12
CRISPR-DIPOFF	N/A	N/A	N/A	N/A	-	2.10955e-05	0.00728458
CrisprBERT	N/A	N/A	N/A	N/A	N/A	-	1.53868e-06
DNABERT	N/A	N/A	N/A	N/A	N/A	N/A	-
metric	f1_score
	Ensemble	GRU-Embed	CRISPR-BERT	CRISPR-HW	CRISPR-DIPOFF	CrisprBERT	DNABERT
Ensemble	-	9.94409e-09	5.01756e-12	2.4237e-05	1.28334e-11	2.798e-11	5.01756e-12
GRU-Embed	N/A	-	5.01756e-12	0.103196	1.80517e-11	2.3202e-06	9.30456e-07
CRISPR-BERT	N/A	N/A	-	1.01543e-11	1.01953e-08	1.55701e-09	3.60661e-08
CRISPR-HW	N/A	N/A	N/A	-	5.01756e-12	0.0464084	0.00752024
CRISPR-DIPOFF	N/A	N/A	N/A	N/A	-	1.18134e-10	1.4544e-10
CrisprBERT	N/A	N/A	N/A	N/A	N/A	-	0.495379
DNABERT	N/A	N/A	N/A	N/A	N/A	N/A	-
metric	mcc
	Ensemble	GRU-Embed	CRISPR-BERT	CRISPR-HW	CRISPR-DIPOFF	CrisprBERT	DNABERT
Ensemble	-	1.90133e-09	4.9625e-12	3.68036e-06	7.46312e-12	1.7864e-11	7.46312e-12
GRU-Embed	N/A	-	4.9625e-12	0.235854	1.24559e-11	9.0277e-07	2.3609e-05
CRISPR-BERT	N/A	N/A	-	5.46295e-12	5.58378e-09	1.47255e-10	1.13077e-10
CRISPR-HW	N/A	N/A	N/A	-	4.9625e-12	0.00171429	0.0228107
CRISPR-DIPOFF	N/A	N/A	N/A	N/A	-	5.42476e-11	2.02926e-11
CrisprBERT	N/A	N/A	N/A	N/A	N/A	-	0.404317
DNABERT	N/A	N/A	N/A	N/A	N/A	N/A	-
metric	roc_auc
	Ensemble	GRU-Embed	CRISPR-BERT	CRISPR-HW	CRISPR-DIPOFF	CrisprBERT	DNABERT
Ensemble	-	2.79206e-12	6.79535e-13	7.73269e-13	6.79535e-13	6.79535e-13	2.88993e-11
GRU-Embed	N/A	-	6.79535e-13	2.18695e-07	6.79535e-13	2.53541e-06	0.000205151
CRISPR-BERT	N/A	N/A	-	6.79535e-13	2.59645e-11	6.79535e-13	6.79535e-13
CRISPR-HW	N/A	N/A	N/A	-	6.79535e-13	0.50281	2.62608e-11
CRISPR-DIPOFF	N/A	N/A	N/A	N/A	-	6.79535e-13	6.79535e-13
CrisprBERT	N/A	N/A	N/A	N/A	N/A	-	3.67978e-10
DNABERT	N/A	N/A	N/A	N/A	N/A	N/A	-
metric	pr_auc
	Ensemble	GRU-Embed	CRISPR-BERT	CRISPR-HW	CRISPR-DIPOFF	CrisprBERT	DNABERT
Ensemble	-	1.05517e-11	9.45693e-13	5.66504e-12	9.45693e-13	9.45693e-13	2.56907e-08
GRU-Embed	N/A	-	9.45693e-13	1.94567e-06	1.76621e-12	5.56448e-08	0.974323
CRISPR-BERT	N/A	N/A	-	9.45693e-13	2.83356e-10	9.45693e-13	9.45693e-13
CRISPR-HW	N/A	N/A	N/A	-	9.45693e-13	0.482073	1.79715e-07
CRISPR-DIPOFF	N/A	N/A	N/A	N/A	-	2.56181e-12	9.45693e-13
CrisprBERT	N/A	N/A	N/A	N/A	N/A	-	3.47356e-06
DNABERT	N/A	N/A	N/A	N/A	N/A	N/A	-

## Sheet: Lazzarotto_2020_GUIDE-seq
metric	accuracy
	Ensemble	GRU-Embed	CRISPR-BERT	CRISPR-HW	CRISPR-DIPOFF	CrisprBERT	DNABERT	DNABERT-Epi
Ensemble	-	1.81262e-11	4.86726e-12	3.40115e-11	1.2248e-09	1.81262e-11	4.86726e-12	4.86726e-12
GRU-Embed	N/A	-	0.990661	0.28277	1.79981e-05	0.990661	0.759019	0.895344
CRISPR-BERT	N/A	N/A	-	0.0353527	3.71286e-10	0.826002	0.224638	0.772497
CRISPR-HW	N/A	N/A	N/A	-	0.00142104	0.536892	0.0786529	0.350919
CRISPR-DIPOFF	N/A	N/A	N/A	N/A	-	7.67755e-05	6.03593e-08	2.09922e-06
CrisprBERT	N/A	N/A	N/A	N/A	N/A	-	0.263176	0.990661
DNABERT	N/A	N/A	N/A	N/A	N/A	N/A	-	0.00142104
DNABERT-Epi	N/A	N/A	N/A	N/A	N/A	N/A	N/A	-
metric	recall
	Ensemble	GRU-Embed	CRISPR-BERT	CRISPR-HW	CRISPR-DIPOFF	CrisprBERT	DNABERT	DNABERT-Epi
Ensemble	-	0.000733642	1.15601e-12	0.521988	2.6674e-12	8.29017e-09	1.45966e-12	1.15601e-12
GRU-Embed	N/A	-	1.15601e-12	0.0150489	3.3101e-11	0.00979652	1.76367e-07	3.70482e-07
CRISPR-BERT	N/A	N/A	-	1.52689e-11	2.05437e-12	1.15601e-12	1.15601e-12	1.15601e-12
CRISPR-HW	N/A	N/A	N/A	-	3.36377e-06	9.16254e-06	1.06622e-08	1.4218e-08
CRISPR-DIPOFF	N/A	N/A	N/A	N/A	-	1.15601e-12	1.15601e-12	1.15601e-12
CrisprBERT	N/A	N/A	N/A	N/A	N/A	-	0.00363589	0.000733642
DNABERT	N/A	N/A	N/A	N/A	N/A	N/A	-	0.197141
DNABERT-Epi	N/A	N/A	N/A	N/A	N/A	N/A	N/A	-
metric	precision
	Ensemble	GRU-Embed	CRISPR-BERT	CRISPR-HW	CRISPR-DIPOFF	CrisprBERT	DNABERT	DNABERT-Epi
Ensemble	-	3.34455e-12	3.34455e-12	4.2727e-09	6.94859e-05	3.34455e-12	3.34455e-12	3.34455e-12
GRU-Embed	N/A	-	9.94047e-07	0.511111	6.17617e-07	0.674237	0.511111	0.673168
CRISPR-BERT	N/A	N/A	-	3.6183e-05	5.05204e-11	1.08799e-05	6.65291e-06	3.15726e-07
CRISPR-HW	N/A	N/A	N/A	-	0.000621869	0.511111	0.330387	0.673168
CRISPR-DIPOFF	N/A	N/A	N/A	N/A	-	9.72803e-08	4.5882e-10	9.02892e-09
CrisprBERT	N/A	N/A	N/A	N/A	N/A	-	0.402195	0.74091
DNABERT	N/A	N/A	N/A	N/A	N/A	N/A	-	5.42548e-05
DNABERT-Epi	N/A	N/A	N/A	N/A	N/A	N/A	N/A	-
metric	f1_score
	Ensemble	GRU-Embed	CRISPR-BERT	CRISPR-HW	CRISPR-DIPOFF	CrisprBERT	DNABERT	DNABERT-Epi
Ensemble	-	1.00826e-07	1.9933e-12	3.59646e-11	2.09998e-12	0.00013887	0.00254063	0.0679917
GRU-Embed	N/A	-	1.9933e-12	0.287949	2.04634e-07	0.004197	0.00398633	6.06675e-05
CRISPR-BERT	N/A	N/A	-	1.86158e-11	2.09998e-12	1.9933e-12	1.9933e-12	1.9933e-12
CRISPR-HW	N/A	N/A	N/A	-	0.000819962	0.000434866	0.00272922	4.39724e-05
CRISPR-DIPOFF	N/A	N/A	N/A	N/A	-	1.98159e-10	8.4828e-10	6.16517e-11
CrisprBERT	N/A	N/A	N/A	N/A	N/A	-	0.679915	0.232415
DNABERT	N/A	N/A	N/A	N/A	N/A	N/A	-	0.000109627
DNABERT-Epi	N/A	N/A	N/A	N/A	N/A	N/A	N/A	-
metric	mcc
	Ensemble	GRU-Embed	CRISPR-BERT	CRISPR-HW	CRISPR-DIPOFF	CrisprBERT	DNABERT	DNABERT-Epi
Ensemble	-	7.74583e-10	1.9933e-12	8.52571e-12	2.28854e-12	2.4681e-07	0.000128404	0.00875651
GRU-Embed	N/A	-	1.9933e-12	0.55286	2.4681e-07	0.000902607	0.000573795	1.31201e-06
CRISPR-BERT	N/A	N/A	-	1.82896e-11	2.28854e-12	1.9933e-12	1.9933e-12	1.9933e-12
CRISPR-HW	N/A	N/A	N/A	-	0.000368804	0.000411627	0.00109075	4.23849e-06
CRISPR-DIPOFF	N/A	N/A	N/A	N/A	-	1.22867e-10	3.19086e-11	8.46189e-12
CrisprBERT	N/A	N/A	N/A	N/A	N/A	-	0.849156	0.0611638
DNABERT	N/A	N/A	N/A	N/A	N/A	N/A	-	5.12407e-05
DNABERT-Epi	N/A	N/A	N/A	N/A	N/A	N/A	N/A	-
metric	roc_auc
	Ensemble	GRU-Embed	CRISPR-BERT	CRISPR-HW	CRISPR-DIPOFF	CrisprBERT	DNABERT	DNABERT-Epi
Ensemble	-	2.11331e-06	2.09034e-12	5.90197e-12	2.09034e-12	0.364702	0.4366	0.062266
GRU-Embed	N/A	-	1.52705e-11	3.66557e-08	5.59487e-11	0.000248837	0.000296953	0.000920802
CRISPR-BERT	N/A	N/A	-	0.0012818	0.00906254	2.09034e-12	2.09034e-12	2.09034e-12
CRISPR-HW	N/A	N/A	N/A	-	0.111911	9.29504e-12	5.90197e-12	4.94288e-12
CRISPR-DIPOFF	N/A	N/A	N/A	N/A	-	2.09034e-12	2.09034e-12	2.09034e-12
CrisprBERT	N/A	N/A	N/A	N/A	N/A	-	0.899873	0.111911
DNABERT	N/A	N/A	N/A	N/A	N/A	N/A	-	0.127028
DNABERT-Epi	N/A	N/A	N/A	N/A	N/A	N/A	N/A	-
metric	pr_auc
	Ensemble	GRU-Embed	CRISPR-BERT	CRISPR-HW	CRISPR-DIPOFF	CrisprBERT	DNABERT	DNABERT-Epi
Ensemble	-	1.12391e-12	1.12391e-12	1.12391e-12	1.12391e-12	3.71013e-11	4.82861e-06	0.00105385
GRU-Embed	N/A	-	1.12391e-12	0.000493944	9.40002e-12	0.000376765	2.89208e-10	1.46111e-11
CRISPR-BERT	N/A	N/A	-	1.12391e-12	1.12391e-12	1.12391e-12	1.12391e-12	1.12391e-12
CRISPR-HW	N/A	N/A	N/A	-	1.31794e-05	2.09483e-08	3.71013e-11	1.078e-11
CRISPR-DIPOFF	N/A	N/A	N/A	N/A	-	1.46294e-12	1.12391e-12	1.12391e-12
CrisprBERT	N/A	N/A	N/A	N/A	N/A	-	0.00222994	3.9088e-05
DNABERT	N/A	N/A	N/A	N/A	N/A	N/A	-	0.00079846
DNABERT-Epi	N/A	N/A	N/A	N/A	N/A	N/A	N/A	-

## Sheet: Schmid-Burgk_2020_TTISS
metric	accuracy
	Ensemble	GRU-Embed	CRISPR-BERT	CRISPR-HW	CRISPR-DIPOFF	CrisprBERT	DNABERT
Ensemble	-	1.26592e-07	8.52514e-09	6.14164e-06	3.74748e-06	8.52514e-09	8.52514e-09
GRU-Embed	N/A	-	0.062892	0.353752	0.398288	0.172818	0.0627514
CRISPR-BERT	N/A	N/A	-	0.0114187	0.00229521	0.849762	0.96535
CRISPR-HW	N/A	N/A	N/A	-	0.743247	0.0412862	0.0128801
CRISPR-DIPOFF	N/A	N/A	N/A	N/A	-	0.0264073	0.000519628
CrisprBERT	N/A	N/A	N/A	N/A	N/A	-	0.849762
DNABERT	N/A	N/A	N/A	N/A	N/A	N/A	-
metric	recall
	Ensemble	GRU-Embed	CRISPR-BERT	CRISPR-HW	CRISPR-DIPOFF	CrisprBERT	DNABERT
Ensemble	-	0.950494	3.17104e-09	3.08911e-07	9.61466e-09	0.00260309	1.641e-08
GRU-Embed	N/A	-	3.17104e-09	1.74711e-05	9.61466e-09	0.0382212	1.36203e-05
CRISPR-BERT	N/A	N/A	-	3.17104e-09	1.36297e-08	4.11785e-09	3.17104e-09
CRISPR-HW	N/A	N/A	N/A	-	0.000794231	3.44418e-06	4.89193e-09
CRISPR-DIPOFF	N/A	N/A	N/A	N/A	-	4.89193e-09	3.17104e-09
CrisprBERT	N/A	N/A	N/A	N/A	N/A	-	0.0130216
DNABERT	N/A	N/A	N/A	N/A	N/A	N/A	-
metric	precision
	Ensemble	GRU-Embed	CRISPR-BERT	CRISPR-HW	CRISPR-DIPOFF	CrisprBERT	DNABERT
Ensemble	-	1.94539e-08	1.56799e-11	0.0395955	8.98122e-06	2.61124e-13	3.73035e-14
GRU-Embed	N/A	-	9.38449e-05	0.0289322	0.964296	0.275945	0.00311144
CRISPR-BERT	N/A	N/A	-	0.000101443	9.53814e-05	0.00199586	0.0149464
CRISPR-HW	N/A	N/A	N/A	-	0.0395955	0.00452204	8.07414e-05
CRISPR-DIPOFF	N/A	N/A	N/A	N/A	-	0.250694	0.00273289
CrisprBERT	N/A	N/A	N/A	N/A	N/A	-	0.0444287
DNABERT	N/A	N/A	N/A	N/A	N/A	N/A	-
metric	f1_score
	Ensemble	GRU-Embed	CRISPR-BERT	CRISPR-HW	CRISPR-DIPOFF	CrisprBERT	DNABERT
Ensemble	-	1.21453e-05	1.24345e-14	4.12701e-11	3.73035e-14	0.00104759	0.142273
GRU-Embed	N/A	-	1.24345e-14	0.00244346	5.37069e-10	0.848244	0.00413425
CRISPR-BERT	N/A	N/A	-	2.98428e-12	2.38209e-12	1.86517e-14	1.24345e-14
CRISPR-HW	N/A	N/A	N/A	-	0.0019486	0.00123294	6.79346e-10
CRISPR-DIPOFF	N/A	N/A	N/A	N/A	-	8.11388e-11	2.05169e-13
CrisprBERT	N/A	N/A	N/A	N/A	N/A	-	0.026068
DNABERT	N/A	N/A	N/A	N/A	N/A	N/A	-
metric	mcc
	Ensemble	GRU-Embed	CRISPR-BERT	CRISPR-HW	CRISPR-DIPOFF	CrisprBERT	DNABERT
Ensemble	-	2.23484e-08	7.4607e-14	1.48814e-10	9.32587e-14	4.09943e-09	2.4058e-08
GRU-Embed	N/A	-	6.52811e-13	0.0995009	1.08589e-06	0.723259	0.67817
CRISPR-BERT	N/A	N/A	-	4.74985e-10	1.35231e-10	1.24345e-13	1.54436e-12
CRISPR-HW	N/A	N/A	N/A	-	0.000182414	0.246732	0.00393258
CRISPR-DIPOFF	N/A	N/A	N/A	N/A	-	4.58634e-07	3.33864e-08
CrisprBERT	N/A	N/A	N/A	N/A	N/A	-	0.351832
DNABERT	N/A	N/A	N/A	N/A	N/A	N/A	-
metric	roc_auc
	Ensemble	GRU-Embed	CRISPR-BERT	CRISPR-HW	CRISPR-DIPOFF	CrisprBERT	DNABERT
Ensemble	-	3.8615e-10	2.61124e-13	3.81739e-12	5.57728e-09	0.00513622	0.0477639
GRU-Embed	N/A	-	5.90673e-08	2.54513e-06	0.00133057	0.010931	1.76093e-08
CRISPR-BERT	N/A	N/A	-	0.744896	0.109516	2.21825e-10	2.06288e-11
CRISPR-HW	N/A	N/A	N/A	-	0.218357	2.87779e-08	7.4607e-14
CRISPR-DIPOFF	N/A	N/A	N/A	N/A	-	4.85705e-06	1.62177e-11
CrisprBERT	N/A	N/A	N/A	N/A	N/A	-	0.000703871
DNABERT	N/A	N/A	N/A	N/A	N/A	N/A	-
metric	pr_auc
	Ensemble	GRU-Embed	CRISPR-BERT	CRISPR-HW	CRISPR-DIPOFF	CrisprBERT	DNABERT
Ensemble	-	6.78245e-15	3.73035e-15	3.73035e-15	3.73035e-15	3.73035e-15	8.25708e-10
GRU-Embed	N/A	-	3.73035e-15	0.0071581	3.73035e-15	0.00542945	4.75554e-08
CRISPR-BERT	N/A	N/A	-	1.93075e-10	2.17604e-14	3.73035e-15	3.73035e-15
CRISPR-HW	N/A	N/A	N/A	-	7.96279e-05	1.03741e-05	1.28267e-12
CRISPR-DIPOFF	N/A	N/A	N/A	N/A	-	3.73035e-15	3.73035e-15
CrisprBERT	N/A	N/A	N/A	N/A	N/A	-	0.00549836
DNABERT	N/A	N/A	N/A	N/A	N/A	N/A	-

## Sheet: Listgarten_2018_GUIDE-seq
metric	accuracy
	Ensemble	GRU-Embed	CRISPR-BERT	CRISPR-HW	CRISPR-DIPOFF	CrisprBERT	DNABERT
Ensemble	-	0.0173153	1.98693e-08	0.136021	0.657381	2.49077e-12	5.56974e-12
GRU-Embed	N/A	-	5.32697e-07	0.492865	0.213966	6.12694e-12	4.79409e-06
CRISPR-BERT	N/A	N/A	-	7.19061e-06	4.66201e-08	2.49077e-12	6.30664e-12
CRISPR-HW	N/A	N/A	N/A	-	0.248252	8.83846e-09	0.00347377
CRISPR-DIPOFF	N/A	N/A	N/A	N/A	-	2.49077e-12	6.14242e-09
CrisprBERT	N/A	N/A	N/A	N/A	N/A	-	3.40299e-09
DNABERT	N/A	N/A	N/A	N/A	N/A	N/A	-
metric	recall
	Ensemble	GRU-Embed	CRISPR-BERT	CRISPR-HW	CRISPR-DIPOFF	CrisprBERT	DNABERT
Ensemble	-	1.36702e-12	8.91928e-13	4.0656e-10	8.91928e-13	6.757e-12	0.0109938
GRU-Embed	N/A	-	8.91928e-13	0.773808	5.62958e-10	8.91928e-13	3.99336e-11
CRISPR-BERT	N/A	N/A	-	4.97869e-10	8.91928e-13	8.91928e-13	8.91928e-13
CRISPR-HW	N/A	N/A	N/A	-	0.000352661	3.80277e-12	2.62676e-08
CRISPR-DIPOFF	N/A	N/A	N/A	N/A	-	8.91928e-13	8.91928e-13
CrisprBERT	N/A	N/A	N/A	N/A	N/A	-	1.54503e-10
DNABERT	N/A	N/A	N/A	N/A	N/A	N/A	-
metric	precision
	Ensemble	GRU-Embed	CRISPR-BERT	CRISPR-HW	CRISPR-DIPOFF	CrisprBERT	DNABERT
Ensemble	-	0.0372329	0.00490333	0.0894596	0.00951567	3.09308e-12	7.89628e-12
GRU-Embed	N/A	-	0.00539614	0.535326	0.74091	6.47323e-12	3.90942e-05
CRISPR-BERT	N/A	N/A	-	0.000213599	4.05183e-05	3.09308e-12	5.89562e-10
CRISPR-HW	N/A	N/A	N/A	-	0.74091	1.03925e-06	0.0297174
CRISPR-DIPOFF	N/A	N/A	N/A	N/A	-	3.09308e-12	3.36193e-06
CrisprBERT	N/A	N/A	N/A	N/A	N/A	-	1.40245e-09
DNABERT	N/A	N/A	N/A	N/A	N/A	N/A	-
metric	f1_score
	Ensemble	GRU-Embed	CRISPR-BERT	CRISPR-HW	CRISPR-DIPOFF	CrisprBERT	DNABERT
Ensemble	-	8.09088e-09	4.0755e-12	2.29337e-07	3.30229e-11	4.0755e-12	5.17938e-12
GRU-Embed	N/A	-	5.37798e-09	0.0437316	0.0127019	1.77164e-11	0.000994727
CRISPR-BERT	N/A	N/A	-	0.00204876	7.29602e-08	8.87647e-06	0.000506661
CRISPR-HW	N/A	N/A	N/A	-	0.830855	0.000330584	0.567875
CRISPR-DIPOFF	N/A	N/A	N/A	N/A	-	3.30229e-11	0.112632
CrisprBERT	N/A	N/A	N/A	N/A	N/A	-	4.08529e-09
DNABERT	N/A	N/A	N/A	N/A	N/A	N/A	-
metric	mcc
	Ensemble	GRU-Embed	CRISPR-BERT	CRISPR-HW	CRISPR-DIPOFF	CrisprBERT	DNABERT
Ensemble	-	9.04126e-11	2.87736e-12	4.73163e-09	2.87736e-12	2.87736e-12	2.87736e-12
GRU-Embed	N/A	-	9.04126e-11	0.149789	9.95128e-06	9.44023e-10	0.0372947
CRISPR-BERT	N/A	N/A	-	9.12726e-06	3.74888e-08	6.37085e-05	9.83797e-11
CRISPR-HW	N/A	N/A	N/A	-	0.0795042	0.00136175	0.890615
CRISPR-DIPOFF	N/A	N/A	N/A	N/A	-	0.000360493	0.0224926
CrisprBERT	N/A	N/A	N/A	N/A	N/A	-	1.81279e-08
DNABERT	N/A	N/A	N/A	N/A	N/A	N/A	-
metric	roc_auc
	Ensemble	GRU-Embed	CRISPR-BERT	CRISPR-HW	CRISPR-DIPOFF	CrisprBERT	DNABERT
Ensemble	-	1.03103e-12	1.03103e-12	1.03103e-12	1.03103e-12	1.03103e-12	2.56735e-09
GRU-Embed	N/A	-	2.25106e-12	2.48045e-07	3.2206e-09	5.76458e-06	2.07272e-12
CRISPR-BERT	N/A	N/A	-	4.93229e-05	8.49365e-10	1.03103e-12	1.03103e-12
CRISPR-HW	N/A	N/A	N/A	-	0.401027	4.00973e-11	1.03103e-12
CRISPR-DIPOFF	N/A	N/A	N/A	N/A	-	1.69242e-12	1.03103e-12
CrisprBERT	N/A	N/A	N/A	N/A	N/A	-	7.01225e-10
DNABERT	N/A	N/A	N/A	N/A	N/A	N/A	-
metric	pr_auc
	Ensemble	GRU-Embed	CRISPR-BERT	CRISPR-HW	CRISPR-DIPOFF	CrisprBERT	DNABERT
Ensemble	-	7.22511e-13	7.22511e-13	7.22511e-13	7.22511e-13	7.22511e-13	7.67295e-13
GRU-Embed	N/A	-	7.22511e-13	5.76458e-06	7.22511e-13	8.18246e-13	4.7212e-12
CRISPR-BERT	N/A	N/A	-	2.45127e-08	7.22511e-13	7.22511e-13	7.22511e-13
CRISPR-HW	N/A	N/A	N/A	-	0.307157	7.22511e-13	7.22511e-13
CRISPR-DIPOFF	N/A	N/A	N/A	N/A	-	7.22511e-13	7.22511e-13
CrisprBERT	N/A	N/A	N/A	N/A	N/A	-	0.242965
DNABERT	N/A	N/A	N/A	N/A	N/A	N/A	-

## Sheet: Chen_2017_GUIDE-seq
metric	accuracy
	Ensemble	GRU-Embed	CRISPR-BERT	CRISPR-HW	CRISPR-DIPOFF	CrisprBERT	DNABERT
Ensemble	-	1.35757e-12	5.77597e-11	1.28944e-11	6.47803e-05	1.35757e-12	1.35757e-12
GRU-Embed	N/A	-	2.02685e-12	2.13765e-05	1.38358e-12	0.132574	1.04584e-05
CRISPR-BERT	N/A	N/A	-	0.000116723	5.0146e-06	3.26451e-12	1.35757e-12
CRISPR-HW	N/A	N/A	N/A	-	8.89239e-09	0.000586991	0.00581467
CRISPR-DIPOFF	N/A	N/A	N/A	N/A	-	1.35757e-12	1.35757e-12
CrisprBERT	N/A	N/A	N/A	N/A	N/A	-	0.000191295
DNABERT	N/A	N/A	N/A	N/A	N/A	N/A	-
metric	recall
	Ensemble	GRU-Embed	CRISPR-BERT	CRISPR-HW	CRISPR-DIPOFF	CrisprBERT	DNABERT
Ensemble	-	0.0359761	8.65512e-13	0.58827	1.33546e-12	8.65512e-13	8.65512e-13
GRU-Embed	N/A	-	8.65512e-13	0.0836215	1.90154e-12	1.16165e-10	3.22633e-10
CRISPR-BERT	N/A	N/A	-	3.35524e-12	8.65512e-13	8.65512e-13	8.65512e-13
CRISPR-HW	N/A	N/A	N/A	-	1.34415e-06	1.10652e-08	8.66395e-08
CRISPR-DIPOFF	N/A	N/A	N/A	N/A	-	8.65512e-13	8.65512e-13
CrisprBERT	N/A	N/A	N/A	N/A	N/A	-	0.0131297
DNABERT	N/A	N/A	N/A	N/A	N/A	N/A	-
metric	precision
	Ensemble	GRU-Embed	CRISPR-BERT	CRISPR-HW	CRISPR-DIPOFF	CrisprBERT	DNABERT
Ensemble	-	1.79172e-12	1.79172e-12	2.02926e-11	0.000179029	1.79172e-12	1.79172e-12
GRU-Embed	N/A	-	0.213225	0.000112948	1.79172e-12	0.00024001	4.26566e-08
CRISPR-BERT	N/A	N/A	-	0.000704868	1.79172e-12	0.00752024	5.4998e-06
CRISPR-HW	N/A	N/A	N/A	-	9.08389e-07	0.116754	0.245374
CRISPR-DIPOFF	N/A	N/A	N/A	N/A	-	1.79172e-12	3.10234e-12
CrisprBERT	N/A	N/A	N/A	N/A	N/A	-	0.00506259
DNABERT	N/A	N/A	N/A	N/A	N/A	N/A	-
metric	f1_score
	Ensemble	GRU-Embed	CRISPR-BERT	CRISPR-HW	CRISPR-DIPOFF	CrisprBERT	DNABERT
Ensemble	-	1.06391e-12	1.06391e-12	1.06391e-12	1.06391e-12	1.80185e-12	3.19867e-12
GRU-Embed	N/A	-	1.06391e-12	0.016302	0.000297001	1.38767e-08	1.79108e-11
CRISPR-BERT	N/A	N/A	-	1.59394e-11	1.06391e-12	1.06391e-12	1.06391e-12
CRISPR-HW	N/A	N/A	N/A	-	0.548607	0.00180401	6.00383e-06
CRISPR-DIPOFF	N/A	N/A	N/A	N/A	-	3.09181e-05	5.09127e-11
CrisprBERT	N/A	N/A	N/A	N/A	N/A	-	0.00310837
DNABERT	N/A	N/A	N/A	N/A	N/A	N/A	-
metric	mcc
	Ensemble	GRU-Embed	CRISPR-BERT	CRISPR-HW	CRISPR-DIPOFF	CrisprBERT	DNABERT
Ensemble	-	1.1599e-12	1.11511e-12	1.11511e-12	1.11511e-12	4.29398e-12	1.09715e-11
GRU-Embed	N/A	-	1.11511e-12	0.0114025	0.0132118	9.69598e-11	5.92825e-12
CRISPR-BERT	N/A	N/A	-	1.29477e-11	1.11511e-12	1.11511e-12	1.11511e-12
CRISPR-HW	N/A	N/A	N/A	-	0.0947616	3.3993e-05	4.41068e-08
CRISPR-DIPOFF	N/A	N/A	N/A	N/A	-	7.30155e-11	1.80185e-12
CrisprBERT	N/A	N/A	N/A	N/A	N/A	-	0.0325945
DNABERT	N/A	N/A	N/A	N/A	N/A	N/A	-
metric	roc_auc
	Ensemble	GRU-Embed	CRISPR-BERT	CRISPR-HW	CRISPR-DIPOFF	CrisprBERT	DNABERT
Ensemble	-	5.64126e-12	1.30096e-12	1.30096e-12	1.30096e-12	0.0662131	1.87028e-12
GRU-Embed	N/A	-	0.669447	2.07716e-06	9.74892e-08	5.64126e-12	0.00367835
CRISPR-BERT	N/A	N/A	-	3.28204e-06	2.67716e-08	1.30096e-12	5.11568e-05
CRISPR-HW	N/A	N/A	N/A	-	0.885991	1.30096e-12	2.2979e-09
CRISPR-DIPOFF	N/A	N/A	N/A	N/A	-	1.30096e-12	2.33113e-11
CrisprBERT	N/A	N/A	N/A	N/A	N/A	-	8.25736e-11
DNABERT	N/A	N/A	N/A	N/A	N/A	N/A	-
metric	pr_auc
	Ensemble	GRU-Embed	CRISPR-BERT	CRISPR-HW	CRISPR-DIPOFF	CrisprBERT	DNABERT
Ensemble	-	1.41256e-12	9.05668e-13	9.05668e-13	9.05668e-13	2.10616e-07	1.29256e-11
GRU-Embed	N/A	-	9.05668e-13	0.533115	8.02535e-06	1.94462e-11	2.39569e-11
CRISPR-BERT	N/A	N/A	-	1.30919e-12	9.05668e-13	9.05668e-13	9.05668e-13
CRISPR-HW	N/A	N/A	N/A	-	0.0248908	2.10222e-10	1.33453e-09
CRISPR-DIPOFF	N/A	N/A	N/A	N/A	-	9.05668e-13	9.05668e-13
CrisprBERT	N/A	N/A	N/A	N/A	N/A	-	0.0119532
DNABERT	N/A	N/A	N/A	N/A	N/A	N/A	-

## Sheet: Tsai_2015_GUIDE-seq(U2OS)
metric	accuracy
	Ensemble	GRU-Embed	CRISPR-BERT	CRISPR-HW	CRISPR-DIPOFF	CrisprBERT	DNABERT
Ensemble	-	8.59072e-10	6.72431e-11	0.74533	1.40687e-10	2.55482e-11	5.18099e-10
GRU-Embed	N/A	-	4.23011e-12	4.54615e-05	4.23011e-12	0.052102	1.39286e-05
CRISPR-BERT	N/A	N/A	-	1.10528e-06	0.518218	6.57525e-12	4.23011e-12
CRISPR-HW	N/A	N/A	N/A	-	3.23599e-07	0.00709132	0.0168424
CRISPR-DIPOFF	N/A	N/A	N/A	N/A	-	5.17574e-12	4.23011e-12
CrisprBERT	N/A	N/A	N/A	N/A	N/A	-	0.00709132
DNABERT	N/A	N/A	N/A	N/A	N/A	N/A	-
metric	recall
	Ensemble	GRU-Embed	CRISPR-BERT	CRISPR-HW	CRISPR-DIPOFF	CrisprBERT	DNABERT
Ensemble	-	6.30184e-09	9.32424e-13	1.58585e-07	9.32424e-13	6.17731e-11	0.018307
GRU-Embed	N/A	-	9.32424e-13	0.049818	1.12237e-12	2.89942e-11	5.62465e-08
CRISPR-BERT	N/A	N/A	-	3.33281e-12	9.32424e-13	9.32424e-13	9.32424e-13
CRISPR-HW	N/A	N/A	N/A	-	5.68188e-08	7.68352e-10	9.3759e-07
CRISPR-DIPOFF	N/A	N/A	N/A	N/A	-	9.32424e-13	9.32424e-13
CrisprBERT	N/A	N/A	N/A	N/A	N/A	-	1.02303e-07
DNABERT	N/A	N/A	N/A	N/A	N/A	N/A	-
metric	precision
	Ensemble	GRU-Embed	CRISPR-BERT	CRISPR-HW	CRISPR-DIPOFF	CrisprBERT	DNABERT
Ensemble	-	7.21801e-10	8.28169e-10	0.267435	8.28169e-10	1.13539e-10	9.45521e-11
GRU-Embed	N/A	-	1.74382e-11	0.000251738	1.74382e-11	0.000361845	1.28604e-06
CRISPR-BERT	N/A	N/A	-	1.28604e-06	0.0214494	3.04389e-11	1.74382e-11
CRISPR-HW	N/A	N/A	N/A	-	6.25448e-06	0.129841	0.129841
CRISPR-DIPOFF	N/A	N/A	N/A	N/A	-	1.74382e-11	1.74382e-11
CrisprBERT	N/A	N/A	N/A	N/A	N/A	-	0.204631
DNABERT	N/A	N/A	N/A	N/A	N/A	N/A	-
metric	f1_score
	Ensemble	GRU-Embed	CRISPR-BERT	CRISPR-HW	CRISPR-DIPOFF	CrisprBERT	DNABERT
Ensemble	-	1.03103e-12	9.34361e-13	1.76621e-12	9.34361e-13	1.70908e-09	7.28518e-12
GRU-Embed	N/A	-	9.34361e-13	0.234898	7.18703e-06	1.66509e-11	5.66504e-12
CRISPR-BERT	N/A	N/A	-	3.74318e-12	9.34361e-13	9.34361e-13	9.34361e-13
CRISPR-HW	N/A	N/A	N/A	-	0.000114072	4.29178e-08	8.88275e-09
CRISPR-DIPOFF	N/A	N/A	N/A	N/A	-	9.34361e-13	9.34361e-13
CrisprBERT	N/A	N/A	N/A	N/A	N/A	-	0.24776
DNABERT	N/A	N/A	N/A	N/A	N/A	N/A	-
metric	mcc
	Ensemble	GRU-Embed	CRISPR-BERT	CRISPR-HW	CRISPR-DIPOFF	CrisprBERT	DNABERT
Ensemble	-	1.12391e-12	9.34361e-13	2.27999e-12	9.34361e-13	7.77052e-08	4.79571e-12
GRU-Embed	N/A	-	9.34361e-13	0.0306653	0.00446522	2.90788e-12	7.28518e-12
CRISPR-BERT	N/A	N/A	-	2.52669e-10	9.34361e-13	9.34361e-13	9.34361e-13
CRISPR-HW	N/A	N/A	N/A	-	4.47788e-05	1.53166e-09	3.05132e-08
CRISPR-DIPOFF	N/A	N/A	N/A	N/A	-	9.34361e-13	9.34361e-13
CrisprBERT	N/A	N/A	N/A	N/A	N/A	-	0.00241697
DNABERT	N/A	N/A	N/A	N/A	N/A	N/A	-
metric	roc_auc
	Ensemble	GRU-Embed	CRISPR-BERT	CRISPR-HW	CRISPR-DIPOFF	CrisprBERT	DNABERT
Ensemble	-	3.32819e-07	1.94815e-11	4.19952e-12	3.79998e-12	8.78557e-09	1.86872e-12
GRU-Embed	N/A	-	0.00148709	2.28393e-08	2.21493e-09	4.93518e-12	0.0374538
CRISPR-BERT	N/A	N/A	-	0.000692844	2.13888e-06	1.86872e-12	0.512406
CRISPR-HW	N/A	N/A	N/A	-	0.904507	1.86872e-12	3.51968e-05
CRISPR-DIPOFF	N/A	N/A	N/A	N/A	-	1.86872e-12	1.0589e-06
CrisprBERT	N/A	N/A	N/A	N/A	N/A	-	2.20498e-12
DNABERT	N/A	N/A	N/A	N/A	N/A	N/A	-
metric	pr_auc
	Ensemble	GRU-Embed	CRISPR-BERT	CRISPR-HW	CRISPR-DIPOFF	CrisprBERT	DNABERT
Ensemble	-	8.80759e-13	8.80759e-13	8.80759e-13	8.80759e-13	0.00263098	8.80759e-13
GRU-Embed	N/A	-	8.80759e-13	0.612707	1.14815e-10	1.14519e-12	9.92582e-12
CRISPR-BERT	N/A	N/A	-	2.19035e-12	8.80759e-13	8.80759e-13	8.80759e-13
CRISPR-HW	N/A	N/A	N/A	-	4.35119e-05	1.04517e-12	3.54338e-10
CRISPR-DIPOFF	N/A	N/A	N/A	N/A	-	8.80759e-13	8.80759e-13
CrisprBERT	N/A	N/A	N/A	N/A	N/A	-	7.62298e-10
DNABERT	N/A	N/A	N/A	N/A	N/A	N/A	-

## Sheet: Tsai_2015_GUIDE-seq(HEK293)
metric	accuracy
	Ensemble	GRU-Embed	CRISPR-BERT	CRISPR-HW	CRISPR-DIPOFF	CrisprBERT	DNABERT
Ensemble	-	1.26291e-12	1.26291e-12	1.26291e-12	1.26291e-12	7.19461e-09	1.65141e-08
GRU-Embed	N/A	-	1.3665e-10	0.119309	9.6462e-09	5.20385e-08	2.03724e-12
CRISPR-BERT	N/A	N/A	-	5.83648e-06	1.85443e-05	1.26291e-12	1.26291e-12
CRISPR-HW	N/A	N/A	N/A	-	0.00107437	1.01315e-08	1.55091e-11
CRISPR-DIPOFF	N/A	N/A	N/A	N/A	-	2.03724e-12	1.26291e-12
CrisprBERT	N/A	N/A	N/A	N/A	N/A	-	0.0103144
DNABERT	N/A	N/A	N/A	N/A	N/A	N/A	-
metric	recall
	Ensemble	GRU-Embed	CRISPR-BERT	CRISPR-HW	CRISPR-DIPOFF	CrisprBERT	DNABERT
Ensemble	-	0.0311494	9.32424e-13	0.00112668	9.32424e-13	0.00442135	0.0157985
GRU-Embed	N/A	-	9.32424e-13	0.114246	1.12173e-12	0.00690035	0.00112825
CRISPR-BERT	N/A	N/A	-	2.0852e-12	9.32424e-13	9.32424e-13	9.32424e-13
CRISPR-HW	N/A	N/A	N/A	-	1.61163e-10	0.000187109	0.000190348
CRISPR-DIPOFF	N/A	N/A	N/A	N/A	-	9.32424e-13	9.32424e-13
CrisprBERT	N/A	N/A	N/A	N/A	N/A	-	0.669195
DNABERT	N/A	N/A	N/A	N/A	N/A	N/A	-
metric	precision
	Ensemble	GRU-Embed	CRISPR-BERT	CRISPR-HW	CRISPR-DIPOFF	CrisprBERT	DNABERT
Ensemble	-	5.91885e-07	0.00763901	4.69167e-08	1.03184e-09	2.26763e-09	1.37172e-10
GRU-Embed	N/A	-	0.125539	0.206807	0.283033	0.0407412	0.0059059
CRISPR-BERT	N/A	N/A	-	0.0112178	0.00763901	0.886801	0.895242
CRISPR-HW	N/A	N/A	N/A	-	0.886801	0.00322653	0.00240338
CRISPR-DIPOFF	N/A	N/A	N/A	N/A	-	0.00138258	1.87696e-05
CrisprBERT	N/A	N/A	N/A	N/A	N/A	-	0.886801
DNABERT	N/A	N/A	N/A	N/A	N/A	N/A	-
metric	f1_score
	Ensemble	GRU-Embed	CRISPR-BERT	CRISPR-HW	CRISPR-DIPOFF	CrisprBERT	DNABERT
Ensemble	-	3.39771e-09	9.34361e-13	6.99478e-11	9.34361e-13	0.0134558	0.997665
GRU-Embed	N/A	-	9.34361e-13	0.0136567	9.45693e-13	1.44832e-06	1.35927e-10
CRISPR-BERT	N/A	N/A	-	2.09425e-12	9.34361e-13	9.34361e-13	9.34361e-13
CRISPR-HW	N/A	N/A	N/A	-	7.84258e-10	6.25666e-09	3.44008e-11
CRISPR-DIPOFF	N/A	N/A	N/A	N/A	-	9.34361e-13	9.34361e-13
CrisprBERT	N/A	N/A	N/A	N/A	N/A	-	0.299785
DNABERT	N/A	N/A	N/A	N/A	N/A	N/A	-
metric	mcc
	Ensemble	GRU-Embed	CRISPR-BERT	CRISPR-HW	CRISPR-DIPOFF	CrisprBERT	DNABERT
Ensemble	-	9.32882e-12	9.7572e-13	3.16366e-12	9.7572e-13	9.86276e-05	0.0179446
GRU-Embed	N/A	-	9.7572e-13	0.0150721	9.7572e-13	5.83079e-09	9.32882e-12
CRISPR-BERT	N/A	N/A	-	2.37883e-12	1.03103e-12	9.7572e-13	9.7572e-13
CRISPR-HW	N/A	N/A	N/A	-	1.43717e-07	5.85008e-10	1.35879e-11
CRISPR-DIPOFF	N/A	N/A	N/A	N/A	-	9.7572e-13	9.7572e-13
CrisprBERT	N/A	N/A	N/A	N/A	N/A	-	0.332777
DNABERT	N/A	N/A	N/A	N/A	N/A	N/A	-
metric	roc_auc
	Ensemble	GRU-Embed	CRISPR-BERT	CRISPR-HW	CRISPR-DIPOFF	CrisprBERT	DNABERT
Ensemble	-	6.22907e-13	6.22907e-13	6.22907e-13	6.22907e-13	9.76105e-13	0.544713
GRU-Embed	N/A	-	6.22907e-13	6.0582e-12	6.22907e-13	1.45695e-11	6.22907e-13
CRISPR-BERT	N/A	N/A	-	0.00515234	0.516269	6.22907e-13	6.22907e-13
CRISPR-HW	N/A	N/A	N/A	-	0.00174924	6.27001e-13	6.22907e-13
CRISPR-DIPOFF	N/A	N/A	N/A	N/A	-	6.22907e-13	6.22907e-13
CrisprBERT	N/A	N/A	N/A	N/A	N/A	-	1.48395e-07
DNABERT	N/A	N/A	N/A	N/A	N/A	N/A	-
metric	pr_auc
	Ensemble	GRU-Embed	CRISPR-BERT	CRISPR-HW	CRISPR-DIPOFF	CrisprBERT	DNABERT
Ensemble	-	5.82215e-13	5.82215e-13	5.82215e-13	5.82215e-13	5.82215e-13	3.33328e-12
GRU-Embed	N/A	-	5.82215e-13	0.000795212	5.82215e-13	1.22876e-12	5.82215e-13
CRISPR-BERT	N/A	N/A	-	5.82215e-13	5.82215e-13	5.82215e-13	5.82215e-13
CRISPR-HW	N/A	N/A	N/A	-	5.87868e-12	1.2854e-12	1.25439e-12
CRISPR-DIPOFF	N/A	N/A	N/A	N/A	-	5.82215e-13	5.82215e-13
CrisprBERT	N/A	N/A	N/A	N/A	N/A	-	0.0190884
DNABERT	N/A	N/A	N/A	N/A	N/A	N/A	-
