# Supplementary material for: Improved CRISPR/Cas9 off-target prediction with DNABERT and epigenetic features
Source: PLoS One. 2025 Nov 12;20(11):e0335863. doi: 10.1371/journal.pone.0335863 (PMC12611124; doi:10.1371/journal.pone.0335863)
Supplement: S3 Table — (XLSX) [file pone.0335863.s007.xlsx]

## Sheet: Lazzarotto_2020_CHANGE-seq
All data	Model: Ensemble
	TN	FP	FN	TP
Count	27595522	1521182	1189394	57507
All data	Model: GRU-Embed
	TN	FP	FN	TP
Count	27627262	1489442	1191577	55324
All data	Model: CRISPR-BERT
	TN	FP	FN	TP
Count	27999884	1116820	1203844	43057
All data	Model: CRISPR-HW
	TN	FP	FN	TP
Count	27980209	1136495	1204582	42319
All data	Model: CRISPR-DIPOFF
	TN	FP	FN	TP
Count	27783605	1333099	1195956	50945
All data	Model: CrisprBERT
	TN	FP	FN	TP
Count	27531742	1584962	1185306	61595
All data	Model: DNABERT
	TN	FP	FN	TP
Count	27202711	1913993	1173684	73217
Mismatch: 0	Bulge: 0	Model: Ensemble
	TN	FP	FN	TP
Count	5	1	633	35
Mismatch: 0	Bulge: 0	Model: GRU-Embed
	TN	FP	FN	TP
Count	5	1	639	29
Mismatch: 0	Bulge: 0	Model: CRISPR-BERT
	TN	FP	FN	TP
Count	6	0	644	24
Mismatch: 0	Bulge: 0	Model: CRISPR-HW
	TN	FP	FN	TP
Count	6	0	641	27
Mismatch: 0	Bulge: 0	Model: CRISPR-DIPOFF
	TN	FP	FN	TP
Count	5	1	640	28
Mismatch: 0	Bulge: 0	Model: CrisprBERT
	TN	FP	FN	TP
Count	5	1	630	38
Mismatch: 0	Bulge: 0	Model: DNABERT
	TN	FP	FN	TP
Count	5	1	619	49
Mismatch: 0	Bulge: 1	Model: Ensemble
	TN	FP	FN	TP
Count	13	0	51	5
Mismatch: 0	Bulge: 1	Model: GRU-Embed
	TN	FP	FN	TP
Count	12	1	53	3
Mismatch: 0	Bulge: 1	Model: CRISPR-BERT
	TN	FP	FN	TP
Count	13	0	54	2
Mismatch: 0	Bulge: 1	Model: CRISPR-HW
	TN	FP	FN	TP
Count	13	0	52	4
Mismatch: 0	Bulge: 1	Model: CRISPR-DIPOFF
	TN	FP	FN	TP
Count	13	0	51	5
Mismatch: 0	Bulge: 1	Model: CrisprBERT
	TN	FP	FN	TP
Count	13	0	52	4
Mismatch: 0	Bulge: 1	Model: DNABERT
	TN	FP	FN	TP
Count	13	0	50	6
Mismatch: 1	Bulge: 0	Model: Ensemble
	TN	FP	FN	TP
Count	30	0	51	4
Mismatch: 1	Bulge: 0	Model: GRU-Embed
	TN	FP	FN	TP
Count	29	1	52	3
Mismatch: 1	Bulge: 0	Model: CRISPR-BERT
	TN	FP	FN	TP
Count	30	0	51	4
Mismatch: 1	Bulge: 0	Model: CRISPR-HW
	TN	FP	FN	TP
Count	30	0	51	4
Mismatch: 1	Bulge: 0	Model: CRISPR-DIPOFF
	TN	FP	FN	TP
Count	30	0	49	6
Mismatch: 1	Bulge: 0	Model: CrisprBERT
	TN	FP	FN	TP
Count	30	0	49	6
Mismatch: 1	Bulge: 0	Model: DNABERT
	TN	FP	FN	TP
Count	30	0	51	4
Mismatch: 1	Bulge: 1	Model: Ensemble
	TN	FP	FN	TP
Count	484	25	1467	70
Mismatch: 1	Bulge: 1	Model: GRU-Embed
	TN	FP	FN	TP
Count	483	26	1475	62
Mismatch: 1	Bulge: 1	Model: CRISPR-BERT
	TN	FP	FN	TP
Count	492	17	1480	57
Mismatch: 1	Bulge: 1	Model: CRISPR-HW
	TN	FP	FN	TP
Count	492	17	1477	60
Mismatch: 1	Bulge: 1	Model: CRISPR-DIPOFF
	TN	FP	FN	TP
Count	486	23	1451	86
Mismatch: 1	Bulge: 1	Model: CrisprBERT
	TN	FP	FN	TP
Count	487	22	1463	74
Mismatch: 1	Bulge: 1	Model: DNABERT
	TN	FP	FN	TP
Count	473	36	1438	99
Mismatch: 2	Bulge: 0	Model: Ensemble
	TN	FP	FN	TP
Count	212	7	1130	54
Mismatch: 2	Bulge: 0	Model: GRU-Embed
	TN	FP	FN	TP
Count	212	7	1127	57
Mismatch: 2	Bulge: 0	Model: CRISPR-BERT
	TN	FP	FN	TP
Count	215	4	1133	51
Mismatch: 2	Bulge: 0	Model: CRISPR-HW
	TN	FP	FN	TP
Count	216	3	1142	42
Mismatch: 2	Bulge: 0	Model: CRISPR-DIPOFF
	TN	FP	FN	TP
Count	211	8	1123	61
Mismatch: 2	Bulge: 0	Model: CrisprBERT
	TN	FP	FN	TP
Count	211	8	1122	62
Mismatch: 2	Bulge: 0	Model: DNABERT
	TN	FP	FN	TP
Count	207	12	1100	84
Mismatch: 2	Bulge: 1	Model: Ensemble
	TN	FP	FN	TP
Count	29259	1459	16069	860
Mismatch: 2	Bulge: 1	Model: GRU-Embed
	TN	FP	FN	TP
Count	29280	1438	16085	844
Mismatch: 2	Bulge: 1	Model: CRISPR-BERT
	TN	FP	FN	TP
Count	29671	1047	16316	613
Mismatch: 2	Bulge: 1	Model: CRISPR-HW
	TN	FP	FN	TP
Count	29637	1081	16293	636
Mismatch: 2	Bulge: 1	Model: CRISPR-DIPOFF
	TN	FP	FN	TP
Count	29446	1272	16174	755
Mismatch: 2	Bulge: 1	Model: CrisprBERT
	TN	FP	FN	TP
Count	29208	1510	16002	927
Mismatch: 2	Bulge: 1	Model: DNABERT
	TN	FP	FN	TP
Count	28871	1847	15813	1116
Mismatch: 3	Bulge: 0	Model: Ensemble
	TN	FP	FN	TP
Count	7298	396	13982	704
Mismatch: 3	Bulge: 0	Model: GRU-Embed
	TN	FP	FN	TP
Count	7305	389	13973	713
Mismatch: 3	Bulge: 0	Model: CRISPR-BERT
	TN	FP	FN	TP
Count	7415	279	14168	518
Mismatch: 3	Bulge: 0	Model: CRISPR-HW
	TN	FP	FN	TP
Count	7395	299	14139	547
Mismatch: 3	Bulge: 0	Model: CRISPR-DIPOFF
	TN	FP	FN	TP
Count	7354	340	14071	615
Mismatch: 3	Bulge: 0	Model: CrisprBERT
	TN	FP	FN	TP
Count	7276	418	13941	745
Mismatch: 3	Bulge: 0	Model: DNABERT
	TN	FP	FN	TP
Count	7188	506	13778	908
Mismatch: 3	Bulge: 1	Model: Ensemble
	TN	FP	FN	TP
Count	676102	36142	75509	3981
Mismatch: 3	Bulge: 1	Model: GRU-Embed
	TN	FP	FN	TP
Count	676894	35350	75563	3927
Mismatch: 3	Bulge: 1	Model: CRISPR-BERT
	TN	FP	FN	TP
Count	685593	26651	76490	3000
Mismatch: 3	Bulge: 1	Model: CRISPR-HW
	TN	FP	FN	TP
Count	685069	27175	76493	2997
Mismatch: 3	Bulge: 1	Model: CRISPR-DIPOFF
	TN	FP	FN	TP
Count	680137	32107	75731	3759
Mismatch: 3	Bulge: 1	Model: CrisprBERT
	TN	FP	FN	TP
Count	674109	38135	75283	4207
Mismatch: 3	Bulge: 1	Model: DNABERT
	TN	FP	FN	TP
Count	666379	45865	74391	5099
Mismatch: 4	Bulge: 0	Model: Ensemble
	TN	FP	FN	TP
Count	158778	8638	96063	4720
Mismatch: 4	Bulge: 0	Model: GRU-Embed
	TN	FP	FN	TP
Count	158979	8437	96257	4526
Mismatch: 4	Bulge: 0	Model: CRISPR-BERT
	TN	FP	FN	TP
Count	161325	6091	97319	3464
Mismatch: 4	Bulge: 0	Model: CRISPR-HW
	TN	FP	FN	TP
Count	161128	6288	97334	3449
Mismatch: 4	Bulge: 0	Model: CRISPR-DIPOFF
	TN	FP	FN	TP
Count	160034	7382	96658	4125
Mismatch: 4	Bulge: 0	Model: CrisprBERT
	TN	FP	FN	TP
Count	158716	8700	95781	5002
Mismatch: 4	Bulge: 0	Model: DNABERT
	TN	FP	FN	TP
Count	156516	10900	94751	6032
Mismatch: 4	Bulge: 1	Model: Ensemble
	TN	FP	FN	TP
Count	9330785	532807	47522	2639
Mismatch: 4	Bulge: 1	Model: GRU-Embed
	TN	FP	FN	TP
Count	9342456	521136	47571	2590
Mismatch: 4	Bulge: 1	Model: CRISPR-BERT
	TN	FP	FN	TP
Count	9467796	395796	48158	2003
Mismatch: 4	Bulge: 1	Model: CRISPR-HW
	TN	FP	FN	TP
Count	9462240	401352	48121	2040
Mismatch: 4	Bulge: 1	Model: CRISPR-DIPOFF
	TN	FP	FN	TP
Count	9387202	476390	47746	2415
Mismatch: 4	Bulge: 1	Model: CrisprBERT
	TN	FP	FN	TP
Count	9300150	563442	47278	2883
Mismatch: 4	Bulge: 1	Model: DNABERT
	TN	FP	FN	TP
Count	9201396	662196	46914	3247
Mismatch: 5	Bulge: 0	Model: Ensemble
	TN	FP	FN	TP
Count	1905038	103159	313660	14828
Mismatch: 5	Bulge: 0	Model: GRU-Embed
	TN	FP	FN	TP
Count	1907317	100880	314276	14212
Mismatch: 5	Bulge: 0	Model: CRISPR-BERT
	TN	FP	FN	TP
Count	1933259	74938	317242	11246
Mismatch: 5	Bulge: 0	Model: CRISPR-HW
	TN	FP	FN	TP
Count	1931746	76451	317570	10918
Mismatch: 5	Bulge: 0	Model: CRISPR-DIPOFF
	TN	FP	FN	TP
Count	1919338	88859	315324	13164
Mismatch: 5	Bulge: 0	Model: CrisprBERT
	TN	FP	FN	TP
Count	1902149	106048	312574	15914
Mismatch: 5	Bulge: 0	Model: DNABERT
	TN	FP	FN	TP
Count	1877424	130773	309462	19026
Mismatch: 5	Bulge: 1	Model: Ensemble
	TN	FP	FN	TP
Count	0	0	0	0
Mismatch: 5	Bulge: 1	Model: GRU-Embed
	TN	FP	FN	TP
Count	0	0	0	0
Mismatch: 5	Bulge: 1	Model: CRISPR-BERT
	TN	FP	FN	TP
Count	0	0	0	0
Mismatch: 5	Bulge: 1	Model: CRISPR-HW
	TN	FP	FN	TP
Count	0	0	0	0
Mismatch: 5	Bulge: 1	Model: CRISPR-DIPOFF
	TN	FP	FN	TP
Count	0	0	0	0
Mismatch: 5	Bulge: 1	Model: CrisprBERT
	TN	FP	FN	TP
Count	0	0	0	0
Mismatch: 5	Bulge: 1	Model: DNABERT
	TN	FP	FN	TP
Count	0	0	0	0
Mismatch: 6	Bulge: 0	Model: Ensemble
	TN	FP	FN	TP
Count	15487518	838548	623257	29607
Mismatch: 6	Bulge: 0	Model: GRU-Embed
	TN	FP	FN	TP
Count	15504290	821776	624506	28358
Mismatch: 6	Bulge: 0	Model: CRISPR-BERT
	TN	FP	FN	TP
Count	15714069	611997	630789	22075
Mismatch: 6	Bulge: 0	Model: CRISPR-HW
	TN	FP	FN	TP
Count	15702237	623829	631269	21595
Mismatch: 6	Bulge: 0	Model: CRISPR-DIPOFF
	TN	FP	FN	TP
Count	15599349	726717	626938	25926
Mismatch: 6	Bulge: 0	Model: CrisprBERT
	TN	FP	FN	TP
Count	15459388	866678	621131	31733
Mismatch: 6	Bulge: 0	Model: DNABERT
	TN	FP	FN	TP
Count	15264209	1061857	615317	37547
Mismatch: 6	Bulge: 1	Model: Ensemble
	TN	FP	FN	TP
Count	0	0	0	0
Mismatch: 6	Bulge: 1	Model: GRU-Embed
	TN	FP	FN	TP
Count	0	0	0	0
Mismatch: 6	Bulge: 1	Model: CRISPR-BERT
	TN	FP	FN	TP
Count	0	0	0	0
Mismatch: 6	Bulge: 1	Model: CRISPR-HW
	TN	FP	FN	TP
Count	0	0	0	0
Mismatch: 6	Bulge: 1	Model: CRISPR-DIPOFF
	TN	FP	FN	TP
Count	0	0	0	0
Mismatch: 6	Bulge: 1	Model: CrisprBERT
	TN	FP	FN	TP
Count	0	0	0	0
Mismatch: 6	Bulge: 1	Model: DNABERT
	TN	FP	FN	TP
Count	0	0	0	0

## Sheet: Lazzarotto_2020_GUIDE-seq
All data	Model: Ensemble
	TN	FP	FN	TP
Count	16337883	6442	10824	1
All data	Model: GRU-Embed
	TN	FP	FN	TP
Count	16329765	14560	10816	9
All data	Model: CRISPR-BERT
	TN	FP	FN	TP
Count	16339312	5013	10822	3
All data	Model: CRISPR-HW
	TN	FP	FN	TP
Count	16334839	9486	10824	1
All data	Model: CRISPR-DIPOFF
	TN	FP	FN	TP
Count	16339854	4471	10824	1
All data	Model: CrisprBERT
	TN	FP	FN	TP
Count	16331865	12460	10822	3
All data	Model: DNABERT
	TN	FP	FN	TP
Count	16330153	14172	10815	10
All data	Model: DNABERT-Epi
	TN	FP	FN	TP
Count	16092537	251788	10684	141
Mismatch: 0	Bulge: 0	Model: Ensemble
	TN	FP	FN	TP
Count	0	0	390	0
Mismatch: 0	Bulge: 0	Model: GRU-Embed
	TN	FP	FN	TP
Count	0	0	390	0
Mismatch: 0	Bulge: 0	Model: CRISPR-BERT
	TN	FP	FN	TP
Count	0	0	390	0
Mismatch: 0	Bulge: 0	Model: CRISPR-HW
	TN	FP	FN	TP
Count	0	0	390	0
Mismatch: 0	Bulge: 0	Model: CRISPR-DIPOFF
	TN	FP	FN	TP
Count	0	0	390	0
Mismatch: 0	Bulge: 0	Model: CrisprBERT
	TN	FP	FN	TP
Count	0	0	389	1
Mismatch: 0	Bulge: 0	Model: DNABERT
	TN	FP	FN	TP
Count	0	0	389	1
Mismatch: 0	Bulge: 0	Model: DNABERT-Epi
	TN	FP	FN	TP
Count	0	0	385	5
Mismatch: 0	Bulge: 1	Model: Ensemble
	TN	FP	FN	TP
Count	5	0	25	0
Mismatch: 0	Bulge: 1	Model: GRU-Embed
	TN	FP	FN	TP
Count	5	0	25	0
Mismatch: 0	Bulge: 1	Model: CRISPR-BERT
	TN	FP	FN	TP
Count	5	0	25	0
Mismatch: 0	Bulge: 1	Model: CRISPR-HW
	TN	FP	FN	TP
Count	5	0	25	0
Mismatch: 0	Bulge: 1	Model: CRISPR-DIPOFF
	TN	FP	FN	TP
Count	5	0	25	0
Mismatch: 0	Bulge: 1	Model: CrisprBERT
	TN	FP	FN	TP
Count	5	0	25	0
Mismatch: 0	Bulge: 1	Model: DNABERT
	TN	FP	FN	TP
Count	5	0	25	0
Mismatch: 0	Bulge: 1	Model: DNABERT-Epi
	TN	FP	FN	TP
Count	5	0	25	0
Mismatch: 1	Bulge: 0	Model: Ensemble
	TN	FP	FN	TP
Count	5	0	45	0
Mismatch: 1	Bulge: 0	Model: GRU-Embed
	TN	FP	FN	TP
Count	5	0	45	0
Mismatch: 1	Bulge: 0	Model: CRISPR-BERT
	TN	FP	FN	TP
Count	5	0	45	0
Mismatch: 1	Bulge: 0	Model: CRISPR-HW
	TN	FP	FN	TP
Count	5	0	45	0
Mismatch: 1	Bulge: 0	Model: CRISPR-DIPOFF
	TN	FP	FN	TP
Count	5	0	45	0
Mismatch: 1	Bulge: 0	Model: CrisprBERT
	TN	FP	FN	TP
Count	5	0	44	1
Mismatch: 1	Bulge: 0	Model: DNABERT
	TN	FP	FN	TP
Count	5	0	44	1
Mismatch: 1	Bulge: 0	Model: DNABERT-Epi
	TN	FP	FN	TP
Count	5	0	44	1
Mismatch: 1	Bulge: 1	Model: Ensemble
	TN	FP	FN	TP
Count	995	0	305	0
Mismatch: 1	Bulge: 1	Model: GRU-Embed
	TN	FP	FN	TP
Count	994	1	305	0
Mismatch: 1	Bulge: 1	Model: CRISPR-BERT
	TN	FP	FN	TP
Count	995	0	305	0
Mismatch: 1	Bulge: 1	Model: CRISPR-HW
	TN	FP	FN	TP
Count	995	0	305	0
Mismatch: 1	Bulge: 1	Model: CRISPR-DIPOFF
	TN	FP	FN	TP
Count	995	0	305	0
Mismatch: 1	Bulge: 1	Model: CrisprBERT
	TN	FP	FN	TP
Count	994	1	305	0
Mismatch: 1	Bulge: 1	Model: DNABERT
	TN	FP	FN	TP
Count	994	1	305	0
Mismatch: 1	Bulge: 1	Model: DNABERT-Epi
	TN	FP	FN	TP
Count	978	17	302	3
Mismatch: 2	Bulge: 0	Model: Ensemble
	TN	FP	FN	TP
Count	320	0	395	0
Mismatch: 2	Bulge: 0	Model: GRU-Embed
	TN	FP	FN	TP
Count	320	0	394	1
Mismatch: 2	Bulge: 0	Model: CRISPR-BERT
	TN	FP	FN	TP
Count	320	0	394	1
Mismatch: 2	Bulge: 0	Model: CRISPR-HW
	TN	FP	FN	TP
Count	320	0	395	0
Mismatch: 2	Bulge: 0	Model: CRISPR-DIPOFF
	TN	FP	FN	TP
Count	320	0	395	0
Mismatch: 2	Bulge: 0	Model: CrisprBERT
	TN	FP	FN	TP
Count	320	0	395	0
Mismatch: 2	Bulge: 0	Model: DNABERT
	TN	FP	FN	TP
Count	320	0	394	1
Mismatch: 2	Bulge: 0	Model: DNABERT-Epi
	TN	FP	FN	TP
Count	318	2	390	5
Mismatch: 2	Bulge: 1	Model: Ensemble
	TN	FP	FN	TP
Count	28989	11	980	0
Mismatch: 2	Bulge: 1	Model: GRU-Embed
	TN	FP	FN	TP
Count	28975	25	979	1
Mismatch: 2	Bulge: 1	Model: CRISPR-BERT
	TN	FP	FN	TP
Count	28983	17	980	0
Mismatch: 2	Bulge: 1	Model: CRISPR-HW
	TN	FP	FN	TP
Count	28980	20	980	0
Mismatch: 2	Bulge: 1	Model: CRISPR-DIPOFF
	TN	FP	FN	TP
Count	28989	11	980	0
Mismatch: 2	Bulge: 1	Model: CrisprBERT
	TN	FP	FN	TP
Count	28976	24	980	0
Mismatch: 2	Bulge: 1	Model: DNABERT
	TN	FP	FN	TP
Count	28973	27	980	0
Mismatch: 2	Bulge: 1	Model: DNABERT-Epi
	TN	FP	FN	TP
Count	28464	536	970	10
Mismatch: 3	Bulge: 0	Model: Ensemble
	TN	FP	FN	TP
Count	8856	4	2344	1
Mismatch: 3	Bulge: 0	Model: GRU-Embed
	TN	FP	FN	TP
Count	8848	12	2342	3
Mismatch: 3	Bulge: 0	Model: CRISPR-BERT
	TN	FP	FN	TP
Count	8858	2	2345	0
Mismatch: 3	Bulge: 0	Model: CRISPR-HW
	TN	FP	FN	TP
Count	8854	6	2345	0
Mismatch: 3	Bulge: 0	Model: CRISPR-DIPOFF
	TN	FP	FN	TP
Count	8854	6	2344	1
Mismatch: 3	Bulge: 0	Model: CrisprBERT
	TN	FP	FN	TP
Count	8852	8	2344	1
Mismatch: 3	Bulge: 0	Model: DNABERT
	TN	FP	FN	TP
Count	8851	9	2341	4
Mismatch: 3	Bulge: 0	Model: DNABERT-Epi
	TN	FP	FN	TP
Count	8711	149	2320	25
Mismatch: 3	Bulge: 1	Model: Ensemble
	TN	FP	FN	TP
Count	465314	171	760	0
Mismatch: 3	Bulge: 1	Model: GRU-Embed
	TN	FP	FN	TP
Count	465067	418	760	0
Mismatch: 3	Bulge: 1	Model: CRISPR-BERT
	TN	FP	FN	TP
Count	465333	152	760	0
Mismatch: 3	Bulge: 1	Model: CRISPR-HW
	TN	FP	FN	TP
Count	465228	257	759	1
Mismatch: 3	Bulge: 1	Model: CRISPR-DIPOFF
	TN	FP	FN	TP
Count	465355	130	760	0
Mismatch: 3	Bulge: 1	Model: CrisprBERT
	TN	FP	FN	TP
Count	465147	338	760	0
Mismatch: 3	Bulge: 1	Model: DNABERT
	TN	FP	FN	TP
Count	465078	407	760	0
Mismatch: 3	Bulge: 1	Model: DNABERT-Epi
	TN	FP	FN	TP
Count	456488	8997	751	9
Mismatch: 4	Bulge: 0	Model: Ensemble
	TN	FP	FN	TP
Count	125514	41	3615	0
Mismatch: 4	Bulge: 0	Model: GRU-Embed
	TN	FP	FN	TP
Count	125446	109	3611	4
Mismatch: 4	Bulge: 0	Model: CRISPR-BERT
	TN	FP	FN	TP
Count	125520	35	3615	0
Mismatch: 4	Bulge: 0	Model: CRISPR-HW
	TN	FP	FN	TP
Count	125488	67	3615	0
Mismatch: 4	Bulge: 0	Model: CRISPR-DIPOFF
	TN	FP	FN	TP
Count	125520	35	3615	0
Mismatch: 4	Bulge: 0	Model: CrisprBERT
	TN	FP	FN	TP
Count	125462	93	3615	0
Mismatch: 4	Bulge: 0	Model: DNABERT
	TN	FP	FN	TP
Count	125450	105	3613	2
Mismatch: 4	Bulge: 0	Model: DNABERT-Epi
	TN	FP	FN	TP
Count	123408	2147	3557	58
Mismatch: 4	Bulge: 1	Model: Ensemble
	TN	FP	FN	TP
Count	5389829	2086	225	0
Mismatch: 4	Bulge: 1	Model: GRU-Embed
	TN	FP	FN	TP
Count	5387395	4520	225	0
Mismatch: 4	Bulge: 1	Model: CRISPR-BERT
	TN	FP	FN	TP
Count	5390290	1625	225	0
Mismatch: 4	Bulge: 1	Model: CRISPR-HW
	TN	FP	FN	TP
Count	5388911	3004	225	0
Mismatch: 4	Bulge: 1	Model: CRISPR-DIPOFF
	TN	FP	FN	TP
Count	5390419	1496	225	0
Mismatch: 4	Bulge: 1	Model: CrisprBERT
	TN	FP	FN	TP
Count	5387859	4056	225	0
Mismatch: 4	Bulge: 1	Model: DNABERT
	TN	FP	FN	TP
Count	5387250	4665	225	0
Mismatch: 4	Bulge: 1	Model: DNABERT-Epi
	TN	FP	FN	TP
Count	5309328	82587	225	0
Mismatch: 5	Bulge: 0	Model: Ensemble
	TN	FP	FN	TP
Count	1175763	462	1435	0
Mismatch: 5	Bulge: 0	Model: GRU-Embed
	TN	FP	FN	TP
Count	1175172	1053	1435	0
Mismatch: 5	Bulge: 0	Model: CRISPR-BERT
	TN	FP	FN	TP
Count	1175828	397	1433	2
Mismatch: 5	Bulge: 0	Model: CRISPR-HW
	TN	FP	FN	TP
Count	1175531	694	1435	0
Mismatch: 5	Bulge: 0	Model: CRISPR-DIPOFF
	TN	FP	FN	TP
Count	1175911	314	1435	0
Mismatch: 5	Bulge: 0	Model: CrisprBERT
	TN	FP	FN	TP
Count	1175328	897	1435	0
Mismatch: 5	Bulge: 0	Model: DNABERT
	TN	FP	FN	TP
Count	1175165	1060	1434	1
Mismatch: 5	Bulge: 0	Model: DNABERT-Epi
	TN	FP	FN	TP
Count	1156138	20087	1415	20
Mismatch: 5	Bulge: 1	Model: Ensemble
	TN	FP	FN	TP
Count	0	0	0	0
Mismatch: 5	Bulge: 1	Model: GRU-Embed
	TN	FP	FN	TP
Count	0	0	0	0
Mismatch: 5	Bulge: 1	Model: CRISPR-BERT
	TN	FP	FN	TP
Count	0	0	0	0
Mismatch: 5	Bulge: 1	Model: CRISPR-HW
	TN	FP	FN	TP
Count	0	0	0	0
Mismatch: 5	Bulge: 1	Model: CRISPR-DIPOFF
	TN	FP	FN	TP
Count	0	0	0	0
Mismatch: 5	Bulge: 1	Model: CrisprBERT
	TN	FP	FN	TP
Count	0	0	0	0
Mismatch: 5	Bulge: 1	Model: DNABERT
	TN	FP	FN	TP
Count	0	0	0	0
Mismatch: 5	Bulge: 1	Model: DNABERT-Epi
	TN	FP	FN	TP
Count	0	0	0	0
Mismatch: 6	Bulge: 0	Model: Ensemble
	TN	FP	FN	TP
Count	9142293	3667	305	0
Mismatch: 6	Bulge: 0	Model: GRU-Embed
	TN	FP	FN	TP
Count	9137538	8422	305	0
Mismatch: 6	Bulge: 0	Model: CRISPR-BERT
	TN	FP	FN	TP
Count	9143175	2785	305	0
Mismatch: 6	Bulge: 0	Model: CRISPR-HW
	TN	FP	FN	TP
Count	9140522	5438	305	0
Mismatch: 6	Bulge: 0	Model: CRISPR-DIPOFF
	TN	FP	FN	TP
Count	9143481	2479	305	0
Mismatch: 6	Bulge: 0	Model: CrisprBERT
	TN	FP	FN	TP
Count	9138917	7043	305	0
Mismatch: 6	Bulge: 0	Model: DNABERT
	TN	FP	FN	TP
Count	9138062	7898	305	0
Mismatch: 6	Bulge: 0	Model: DNABERT-Epi
	TN	FP	FN	TP
Count	9008694	137266	300	5
Mismatch: 6	Bulge: 1	Model: Ensemble
	TN	FP	FN	TP
Count	0	0	0	0
Mismatch: 6	Bulge: 1	Model: GRU-Embed
	TN	FP	FN	TP
Count	0	0	0	0
Mismatch: 6	Bulge: 1	Model: CRISPR-BERT
	TN	FP	FN	TP
Count	0	0	0	0
Mismatch: 6	Bulge: 1	Model: CRISPR-HW
	TN	FP	FN	TP
Count	0	0	0	0
Mismatch: 6	Bulge: 1	Model: CRISPR-DIPOFF
	TN	FP	FN	TP
Count	0	0	0	0
Mismatch: 6	Bulge: 1	Model: CrisprBERT
	TN	FP	FN	TP
Count	0	0	0	0
Mismatch: 6	Bulge: 1	Model: DNABERT
	TN	FP	FN	TP
Count	0	0	0	0
Mismatch: 6	Bulge: 1	Model: DNABERT-Epi
	TN	FP	FN	TP
Count	0	0	0	0

## Sheet: Schmid-Burgk_2020_TTISS
All data	Model: Ensemble
	TN	FP	FN	TP
Count	7243195	2150	6589	71
All data	Model: GRU-Embed
	TN	FP	FN	TP
Count	7241334	4011	6577	83
All data	Model: CRISPR-BERT
	TN	FP	FN	TP
Count	7242996	2349	6640	20
All data	Model: CRISPR-HW
	TN	FP	FN	TP
Count	7242588	2757	6612	48
All data	Model: CRISPR-DIPOFF
	TN	FP	FN	TP
Count	7243642	1703	6615	45
All data	Model: CrisprBERT
	TN	FP	FN	TP
Count	7241215	4130	6574	86
All data	Model: DNABERT
	TN	FP	FN	TP
Count	7240893	4452	6571	89
Mismatch: 0	Bulge: 0	Model: Ensemble
	TN	FP	FN	TP
Count	0	0	284	11
Mismatch: 0	Bulge: 0	Model: GRU-Embed
	TN	FP	FN	TP
Count	0	0	284	11
Mismatch: 0	Bulge: 0	Model: CRISPR-BERT
	TN	FP	FN	TP
Count	0	0	284	11
Mismatch: 0	Bulge: 0	Model: CRISPR-HW
	TN	FP	FN	TP
Count	0	0	284	11
Mismatch: 0	Bulge: 0	Model: CRISPR-DIPOFF
	TN	FP	FN	TP
Count	0	0	284	11
Mismatch: 0	Bulge: 0	Model: CrisprBERT
	TN	FP	FN	TP
Count	0	0	284	11
Mismatch: 0	Bulge: 0	Model: DNABERT
	TN	FP	FN	TP
Count	0	0	284	11
Mismatch: 0	Bulge: 1	Model: Ensemble
	TN	FP	FN	TP
Count	5	0	0	0
Mismatch: 0	Bulge: 1	Model: GRU-Embed
	TN	FP	FN	TP
Count	5	0	0	0
Mismatch: 0	Bulge: 1	Model: CRISPR-BERT
	TN	FP	FN	TP
Count	5	0	0	0
Mismatch: 0	Bulge: 1	Model: CRISPR-HW
	TN	FP	FN	TP
Count	5	0	0	0
Mismatch: 0	Bulge: 1	Model: CRISPR-DIPOFF
	TN	FP	FN	TP
Count	5	0	0	0
Mismatch: 0	Bulge: 1	Model: CrisprBERT
	TN	FP	FN	TP
Count	5	0	0	0
Mismatch: 0	Bulge: 1	Model: DNABERT
	TN	FP	FN	TP
Count	5	0	0	0
Mismatch: 1	Bulge: 0	Model: Ensemble
	TN	FP	FN	TP
Count	0	0	0	0
Mismatch: 1	Bulge: 0	Model: GRU-Embed
	TN	FP	FN	TP
Count	0	0	0	0
Mismatch: 1	Bulge: 0	Model: CRISPR-BERT
	TN	FP	FN	TP
Count	0	0	0	0
Mismatch: 1	Bulge: 0	Model: CRISPR-HW
	TN	FP	FN	TP
Count	0	0	0	0
Mismatch: 1	Bulge: 0	Model: CRISPR-DIPOFF
	TN	FP	FN	TP
Count	0	0	0	0
Mismatch: 1	Bulge: 0	Model: CrisprBERT
	TN	FP	FN	TP
Count	0	0	0	0
Mismatch: 1	Bulge: 0	Model: DNABERT
	TN	FP	FN	TP
Count	0	0	0	0
Mismatch: 1	Bulge: 1	Model: Ensemble
	TN	FP	FN	TP
Count	202	3	38	2
Mismatch: 1	Bulge: 1	Model: GRU-Embed
	TN	FP	FN	TP
Count	202	3	38	2
Mismatch: 1	Bulge: 1	Model: CRISPR-BERT
	TN	FP	FN	TP
Count	201	4	38	2
Mismatch: 1	Bulge: 1	Model: CRISPR-HW
	TN	FP	FN	TP
Count	202	3	39	1
Mismatch: 1	Bulge: 1	Model: CRISPR-DIPOFF
	TN	FP	FN	TP
Count	205	0	40	0
Mismatch: 1	Bulge: 1	Model: CrisprBERT
	TN	FP	FN	TP
Count	202	3	38	2
Mismatch: 1	Bulge: 1	Model: DNABERT
	TN	FP	FN	TP
Count	202	3	39	1
Mismatch: 2	Bulge: 0	Model: Ensemble
	TN	FP	FN	TP
Count	15	0	55	0
Mismatch: 2	Bulge: 0	Model: GRU-Embed
	TN	FP	FN	TP
Count	15	0	55	0
Mismatch: 2	Bulge: 0	Model: CRISPR-BERT
	TN	FP	FN	TP
Count	15	0	55	0
Mismatch: 2	Bulge: 0	Model: CRISPR-HW
	TN	FP	FN	TP
Count	15	0	55	0
Mismatch: 2	Bulge: 0	Model: CRISPR-DIPOFF
	TN	FP	FN	TP
Count	15	0	55	0
Mismatch: 2	Bulge: 0	Model: CrisprBERT
	TN	FP	FN	TP
Count	15	0	55	0
Mismatch: 2	Bulge: 0	Model: DNABERT
	TN	FP	FN	TP
Count	15	0	55	0
Mismatch: 2	Bulge: 1	Model: Ensemble
	TN	FP	FN	TP
Count	7565	10	399	6
Mismatch: 2	Bulge: 1	Model: GRU-Embed
	TN	FP	FN	TP
Count	7550	25	396	9
Mismatch: 2	Bulge: 1	Model: CRISPR-BERT
	TN	FP	FN	TP
Count	7549	26	401	4
Mismatch: 2	Bulge: 1	Model: CRISPR-HW
	TN	FP	FN	TP
Count	7563	12	402	3
Mismatch: 2	Bulge: 1	Model: CRISPR-DIPOFF
	TN	FP	FN	TP
Count	7561	14	402	3
Mismatch: 2	Bulge: 1	Model: CrisprBERT
	TN	FP	FN	TP
Count	7559	16	396	9
Mismatch: 2	Bulge: 1	Model: DNABERT
	TN	FP	FN	TP
Count	7553	22	397	8
Mismatch: 3	Bulge: 0	Model: Ensemble
	TN	FP	FN	TP
Count	1930	15	513	22
Mismatch: 3	Bulge: 0	Model: GRU-Embed
	TN	FP	FN	TP
Count	1926	19	514	21
Mismatch: 3	Bulge: 0	Model: CRISPR-BERT
	TN	FP	FN	TP
Count	1944	1	535	0
Mismatch: 3	Bulge: 0	Model: CRISPR-HW
	TN	FP	FN	TP
Count	1936	9	520	15
Mismatch: 3	Bulge: 0	Model: CRISPR-DIPOFF
	TN	FP	FN	TP
Count	1937	8	523	12
Mismatch: 3	Bulge: 0	Model: CrisprBERT
	TN	FP	FN	TP
Count	1931	14	512	23
Mismatch: 3	Bulge: 0	Model: DNABERT
	TN	FP	FN	TP
Count	1921	24	510	25
Mismatch: 3	Bulge: 1	Model: Ensemble
	TN	FP	FN	TP
Count	137344	41	450	0
Mismatch: 3	Bulge: 1	Model: GRU-Embed
	TN	FP	FN	TP
Count	137296	89	449	1
Mismatch: 3	Bulge: 1	Model: CRISPR-BERT
	TN	FP	FN	TP
Count	137308	77	449	1
Mismatch: 3	Bulge: 1	Model: CRISPR-HW
	TN	FP	FN	TP
Count	137328	57	450	0
Mismatch: 3	Bulge: 1	Model: CRISPR-DIPOFF
	TN	FP	FN	TP
Count	137349	36	450	0
Mismatch: 3	Bulge: 1	Model: CrisprBERT
	TN	FP	FN	TP
Count	137305	80	449	1
Mismatch: 3	Bulge: 1	Model: DNABERT
	TN	FP	FN	TP
Count	137296	89	450	0
Mismatch: 4	Bulge: 0	Model: Ensemble
	TN	FP	FN	TP
Count	45472	48	1256	29
Mismatch: 4	Bulge: 0	Model: GRU-Embed
	TN	FP	FN	TP
Count	45434	86	1252	33
Mismatch: 4	Bulge: 0	Model: CRISPR-BERT
	TN	FP	FN	TP
Count	45507	13	1285	0
Mismatch: 4	Bulge: 0	Model: CRISPR-HW
	TN	FP	FN	TP
Count	45458	62	1268	17
Mismatch: 4	Bulge: 0	Model: CRISPR-DIPOFF
	TN	FP	FN	TP
Count	45471	49	1270	15
Mismatch: 4	Bulge: 0	Model: CrisprBERT
	TN	FP	FN	TP
Count	45430	90	1250	35
Mismatch: 4	Bulge: 0	Model: DNABERT
	TN	FP	FN	TP
Count	45427	93	1248	37
Mismatch: 4	Bulge: 1	Model: Ensemble
	TN	FP	FN	TP
Count	1844050	515	1210	0
Mismatch: 4	Bulge: 1	Model: GRU-Embed
	TN	FP	FN	TP
Count	1843563	1002	1209	1
Mismatch: 4	Bulge: 1	Model: CRISPR-BERT
	TN	FP	FN	TP
Count	1843960	605	1209	1
Mismatch: 4	Bulge: 1	Model: CRISPR-HW
	TN	FP	FN	TP
Count	1843882	683	1210	0
Mismatch: 4	Bulge: 1	Model: CRISPR-DIPOFF
	TN	FP	FN	TP
Count	1844152	413	1210	0
Mismatch: 4	Bulge: 1	Model: CrisprBERT
	TN	FP	FN	TP
Count	1843573	992	1210	0
Mismatch: 4	Bulge: 1	Model: DNABERT
	TN	FP	FN	TP
Count	1843467	1098	1209	1
Mismatch: 5	Bulge: 0	Model: Ensemble
	TN	FP	FN	TP
Count	820743	267	784	1
Mismatch: 5	Bulge: 0	Model: GRU-Embed
	TN	FP	FN	TP
Count	820559	451	780	5
Mismatch: 5	Bulge: 0	Model: CRISPR-BERT
	TN	FP	FN	TP
Count	820724	286	784	1
Mismatch: 5	Bulge: 0	Model: CRISPR-HW
	TN	FP	FN	TP
Count	820658	352	784	1
Mismatch: 5	Bulge: 0	Model: CRISPR-DIPOFF
	TN	FP	FN	TP
Count	820770	240	781	4
Mismatch: 5	Bulge: 0	Model: CrisprBERT
	TN	FP	FN	TP
Count	820487	523	780	5
Mismatch: 5	Bulge: 0	Model: DNABERT
	TN	FP	FN	TP
Count	820529	481	779	6
Mismatch: 5	Bulge: 1	Model: Ensemble
	TN	FP	FN	TP
Count	0	0	0	0
Mismatch: 5	Bulge: 1	Model: GRU-Embed
	TN	FP	FN	TP
Count	0	0	0	0
Mismatch: 5	Bulge: 1	Model: CRISPR-BERT
	TN	FP	FN	TP
Count	0	0	0	0
Mismatch: 5	Bulge: 1	Model: CRISPR-HW
	TN	FP	FN	TP
Count	0	0	0	0
Mismatch: 5	Bulge: 1	Model: CRISPR-DIPOFF
	TN	FP	FN	TP
Count	0	0	0	0
Mismatch: 5	Bulge: 1	Model: CrisprBERT
	TN	FP	FN	TP
Count	0	0	0	0
Mismatch: 5	Bulge: 1	Model: DNABERT
	TN	FP	FN	TP
Count	0	0	0	0
Mismatch: 6	Bulge: 0	Model: Ensemble
	TN	FP	FN	TP
Count	4385869	1251	1600	0
Mismatch: 6	Bulge: 0	Model: GRU-Embed
	TN	FP	FN	TP
Count	4384784	2336	1600	0
Mismatch: 6	Bulge: 0	Model: CRISPR-BERT
	TN	FP	FN	TP
Count	4385783	1337	1600	0
Mismatch: 6	Bulge: 0	Model: CRISPR-HW
	TN	FP	FN	TP
Count	4385541	1579	1600	0
Mismatch: 6	Bulge: 0	Model: CRISPR-DIPOFF
	TN	FP	FN	TP
Count	4386177	943	1600	0
Mismatch: 6	Bulge: 0	Model: CrisprBERT
	TN	FP	FN	TP
Count	4384708	2412	1600	0
Mismatch: 6	Bulge: 0	Model: DNABERT
	TN	FP	FN	TP
Count	4384478	2642	1600	0
Mismatch: 6	Bulge: 1	Model: Ensemble
	TN	FP	FN	TP
Count	0	0	0	0
Mismatch: 6	Bulge: 1	Model: GRU-Embed
	TN	FP	FN	TP
Count	0	0	0	0
Mismatch: 6	Bulge: 1	Model: CRISPR-BERT
	TN	FP	FN	TP
Count	0	0	0	0
Mismatch: 6	Bulge: 1	Model: CRISPR-HW
	TN	FP	FN	TP
Count	0	0	0	0
Mismatch: 6	Bulge: 1	Model: CRISPR-DIPOFF
	TN	FP	FN	TP
Count	0	0	0	0
Mismatch: 6	Bulge: 1	Model: CrisprBERT
	TN	FP	FN	TP
Count	0	0	0	0
Mismatch: 6	Bulge: 1	Model: DNABERT
	TN	FP	FN	TP
Count	0	0	0	0

## Sheet: Listgarten_2018_GUIDE-seq
All data	Model: Ensemble
	TN	FP	FN	TP
Count	40523085	7475	1570	4450
All data	Model: GRU-Embed
	TN	FP	FN	TP
Count	40522582	7978	2316	3704
All data	Model: CRISPR-BERT
	TN	FP	FN	TP
Count	40527819	2741	4202	1818
All data	Model: CRISPR-HW
	TN	FP	FN	TP
Count	40521560	9000	2560	3460
All data	Model: CRISPR-DIPOFF
	TN	FP	FN	TP
Count	40524291	6269	2943	3077
All data	Model: CrisprBERT
	TN	FP	FN	TP
Count	40510651	19909	1289	4731
All data	Model: DNABERT
	TN	FP	FN	TP
Count	40517604	12956	1652	4368
Mismatch: 0	Bulge: 0	Model: Ensemble
	TN	FP	FN	TP
Count	0	0	0	1610
Mismatch: 0	Bulge: 0	Model: GRU-Embed
	TN	FP	FN	TP
Count	0	0	0	1610
Mismatch: 0	Bulge: 0	Model: CRISPR-BERT
	TN	FP	FN	TP
Count	0	0	1	1609
Mismatch: 0	Bulge: 0	Model: CRISPR-HW
	TN	FP	FN	TP
Count	0	0	140	1470
Mismatch: 0	Bulge: 0	Model: CRISPR-DIPOFF
	TN	FP	FN	TP
Count	0	0	8	1602
Mismatch: 0	Bulge: 0	Model: CrisprBERT
	TN	FP	FN	TP
Count	0	0	0	1610
Mismatch: 0	Bulge: 0	Model: DNABERT
	TN	FP	FN	TP
Count	0	0	0	1610
Mismatch: 0	Bulge: 1	Model: Ensemble
	TN	FP	FN	TP
Count	0	0	0	0
Mismatch: 0	Bulge: 1	Model: GRU-Embed
	TN	FP	FN	TP
Count	0	0	0	0
Mismatch: 0	Bulge: 1	Model: CRISPR-BERT
	TN	FP	FN	TP
Count	0	0	0	0
Mismatch: 0	Bulge: 1	Model: CRISPR-HW
	TN	FP	FN	TP
Count	0	0	0	0
Mismatch: 0	Bulge: 1	Model: CRISPR-DIPOFF
	TN	FP	FN	TP
Count	0	0	0	0
Mismatch: 0	Bulge: 1	Model: CrisprBERT
	TN	FP	FN	TP
Count	0	0	0	0
Mismatch: 0	Bulge: 1	Model: DNABERT
	TN	FP	FN	TP
Count	0	0	0	0
Mismatch: 1	Bulge: 0	Model: Ensemble
	TN	FP	FN	TP
Count	0	0	0	70
Mismatch: 1	Bulge: 0	Model: GRU-Embed
	TN	FP	FN	TP
Count	0	0	0	70
Mismatch: 1	Bulge: 0	Model: CRISPR-BERT
	TN	FP	FN	TP
Count	0	0	44	26
Mismatch: 1	Bulge: 0	Model: CRISPR-HW
	TN	FP	FN	TP
Count	0	0	7	63
Mismatch: 1	Bulge: 0	Model: CRISPR-DIPOFF
	TN	FP	FN	TP
Count	0	0	10	60
Mismatch: 1	Bulge: 0	Model: CrisprBERT
	TN	FP	FN	TP
Count	0	0	0	70
Mismatch: 1	Bulge: 0	Model: DNABERT
	TN	FP	FN	TP
Count	0	0	0	70
Mismatch: 1	Bulge: 1	Model: Ensemble
	TN	FP	FN	TP
Count	1554	266	0	70
Mismatch: 1	Bulge: 1	Model: GRU-Embed
	TN	FP	FN	TP
Count	1615	205	3	67
Mismatch: 1	Bulge: 1	Model: CRISPR-BERT
	TN	FP	FN	TP
Count	1462	358	15	55
Mismatch: 1	Bulge: 1	Model: CRISPR-HW
	TN	FP	FN	TP
Count	1656	164	14	56
Mismatch: 1	Bulge: 1	Model: CRISPR-DIPOFF
	TN	FP	FN	TP
Count	1713	107	17	53
Mismatch: 1	Bulge: 1	Model: CrisprBERT
	TN	FP	FN	TP
Count	1362	458	0	70
Mismatch: 1	Bulge: 1	Model: DNABERT
	TN	FP	FN	TP
Count	1508	312	0	70
Mismatch: 2	Bulge: 0	Model: Ensemble
	TN	FP	FN	TP
Count	434	546	30	180
Mismatch: 2	Bulge: 0	Model: GRU-Embed
	TN	FP	FN	TP
Count	517	463	57	153
Mismatch: 2	Bulge: 0	Model: CRISPR-BERT
	TN	FP	FN	TP
Count	980	0	207	3
Mismatch: 2	Bulge: 0	Model: CRISPR-HW
	TN	FP	FN	TP
Count	556	424	59	151
Mismatch: 2	Bulge: 0	Model: CRISPR-DIPOFF
	TN	FP	FN	TP
Count	579	401	60	150
Mismatch: 2	Bulge: 0	Model: CrisprBERT
	TN	FP	FN	TP
Count	418	562	29	181
Mismatch: 2	Bulge: 0	Model: DNABERT
	TN	FP	FN	TP
Count	364	616	6	204
Mismatch: 2	Bulge: 1	Model: Ensemble
	TN	FP	FN	TP
Count	53171	1009	277	353
Mismatch: 2	Bulge: 1	Model: GRU-Embed
	TN	FP	FN	TP
Count	53011	1169	428	202
Mismatch: 2	Bulge: 1	Model: CRISPR-BERT
	TN	FP	FN	TP
Count	53306	874	529	101
Mismatch: 2	Bulge: 1	Model: CRISPR-HW
	TN	FP	FN	TP
Count	52758	1422	399	231
Mismatch: 2	Bulge: 1	Model: CRISPR-DIPOFF
	TN	FP	FN	TP
Count	52734	1446	501	129
Mismatch: 2	Bulge: 1	Model: CrisprBERT
	TN	FP	FN	TP
Count	49493	4687	200	430
Mismatch: 2	Bulge: 1	Model: DNABERT
	TN	FP	FN	TP
Count	52592	1588	234	396
Mismatch: 3	Bulge: 0	Model: Ensemble
	TN	FP	FN	TP
Count	14349	2451	261	1419
Mismatch: 3	Bulge: 0	Model: GRU-Embed
	TN	FP	FN	TP
Count	14523	2277	554	1126
Mismatch: 3	Bulge: 0	Model: CRISPR-BERT
	TN	FP	FN	TP
Count	16800	0	1668	12
Mismatch: 3	Bulge: 0	Model: CRISPR-HW
	TN	FP	FN	TP
Count	14635	2165	669	1011
Mismatch: 3	Bulge: 0	Model: CRISPR-DIPOFF
	TN	FP	FN	TP
Count	15140	1660	866	814
Mismatch: 3	Bulge: 0	Model: CrisprBERT
	TN	FP	FN	TP
Count	13380	3420	214	1466
Mismatch: 3	Bulge: 0	Model: DNABERT
	TN	FP	FN	TP
Count	13961	2839	361	1319
Mismatch: 3	Bulge: 1	Model: Ensemble
	TN	FP	FN	TP
Count	970732	308	70	0
Mismatch: 3	Bulge: 1	Model: GRU-Embed
	TN	FP	FN	TP
Count	970659	381	70	0
Mismatch: 3	Bulge: 1	Model: CRISPR-BERT
	TN	FP	FN	TP
Count	970274	766	70	0
Mismatch: 3	Bulge: 1	Model: CRISPR-HW
	TN	FP	FN	TP
Count	970421	619	70	0
Mismatch: 3	Bulge: 1	Model: CRISPR-DIPOFF
	TN	FP	FN	TP
Count	970690	350	70	0
Mismatch: 3	Bulge: 1	Model: CrisprBERT
	TN	FP	FN	TP
Count	969472	1568	69	1
Mismatch: 3	Bulge: 1	Model: DNABERT
	TN	FP	FN	TP
Count	969886	1154	70	0
Mismatch: 4	Bulge: 0	Model: Ensemble
	TN	FP	FN	TP
Count	268457	2373	512	748
Mismatch: 4	Bulge: 0	Model: GRU-Embed
	TN	FP	FN	TP
Count	268065	2765	790	470
Mismatch: 4	Bulge: 0	Model: CRISPR-BERT
	TN	FP	FN	TP
Count	270827	3	1248	12
Mismatch: 4	Bulge: 0	Model: CRISPR-HW
	TN	FP	FN	TP
Count	267687	3143	794	466
Mismatch: 4	Bulge: 0	Model: CRISPR-DIPOFF
	TN	FP	FN	TP
Count	269060	1770	993	267
Mismatch: 4	Bulge: 0	Model: CrisprBERT
	TN	FP	FN	TP
Count	265001	5829	365	895
Mismatch: 4	Bulge: 0	Model: DNABERT
	TN	FP	FN	TP
Count	266412	4418	563	697
Mismatch: 4	Bulge: 1	Model: Ensemble
	TN	FP	FN	TP
Count	11615428	22	0	0
Mismatch: 4	Bulge: 1	Model: GRU-Embed
	TN	FP	FN	TP
Count	11615398	52	0	0
Mismatch: 4	Bulge: 1	Model: CRISPR-BERT
	TN	FP	FN	TP
Count	11614979	471	0	0
Mismatch: 4	Bulge: 1	Model: CRISPR-HW
	TN	FP	FN	TP
Count	11615375	75	0	0
Mismatch: 4	Bulge: 1	Model: CRISPR-DIPOFF
	TN	FP	FN	TP
Count	11615405	45	0	0
Mismatch: 4	Bulge: 1	Model: CrisprBERT
	TN	FP	FN	TP
Count	11615119	331	0	0
Mismatch: 4	Bulge: 1	Model: DNABERT
	TN	FP	FN	TP
Count	11615353	97	0	0
Mismatch: 5	Bulge: 0	Model: Ensemble
	TN	FP	FN	TP
Count	2880351	499	350	0
Mismatch: 5	Bulge: 0	Model: GRU-Embed
	TN	FP	FN	TP
Count	2880232	618	345	5
Mismatch: 5	Bulge: 0	Model: CRISPR-BERT
	TN	FP	FN	TP
Count	2880638	212	350	0
Mismatch: 5	Bulge: 0	Model: CRISPR-HW
	TN	FP	FN	TP
Count	2879896	954	340	10
Mismatch: 5	Bulge: 0	Model: CRISPR-DIPOFF
	TN	FP	FN	TP
Count	2880415	435	349	1
Mismatch: 5	Bulge: 0	Model: CrisprBERT
	TN	FP	FN	TP
Count	2877846	3004	342	8
Mismatch: 5	Bulge: 0	Model: DNABERT
	TN	FP	FN	TP
Count	2878994	1856	348	2
Mismatch: 5	Bulge: 1	Model: Ensemble
	TN	FP	FN	TP
Count	0	0	0	0
Mismatch: 5	Bulge: 1	Model: GRU-Embed
	TN	FP	FN	TP
Count	0	0	0	0
Mismatch: 5	Bulge: 1	Model: CRISPR-BERT
	TN	FP	FN	TP
Count	0	0	0	0
Mismatch: 5	Bulge: 1	Model: CRISPR-HW
	TN	FP	FN	TP
Count	0	0	0	0
Mismatch: 5	Bulge: 1	Model: CRISPR-DIPOFF
	TN	FP	FN	TP
Count	0	0	0	0
Mismatch: 5	Bulge: 1	Model: CrisprBERT
	TN	FP	FN	TP
Count	0	0	0	0
Mismatch: 5	Bulge: 1	Model: DNABERT
	TN	FP	FN	TP
Count	0	0	0	0
Mismatch: 6	Bulge: 0	Model: Ensemble
	TN	FP	FN	TP
Count	24718609	1	70	0
Mismatch: 6	Bulge: 0	Model: GRU-Embed
	TN	FP	FN	TP
Count	24718562	48	69	1
Mismatch: 6	Bulge: 0	Model: CRISPR-BERT
	TN	FP	FN	TP
Count	24718553	57	70	0
Mismatch: 6	Bulge: 0	Model: CRISPR-HW
	TN	FP	FN	TP
Count	24718576	34	68	2
Mismatch: 6	Bulge: 0	Model: CRISPR-DIPOFF
	TN	FP	FN	TP
Count	24718555	55	69	1
Mismatch: 6	Bulge: 0	Model: CrisprBERT
	TN	FP	FN	TP
Count	24718560	50	70	0
Mismatch: 6	Bulge: 0	Model: DNABERT
	TN	FP	FN	TP
Count	24718534	76	70	0
Mismatch: 6	Bulge: 1	Model: Ensemble
	TN	FP	FN	TP
Count	0	0	0	0
Mismatch: 6	Bulge: 1	Model: GRU-Embed
	TN	FP	FN	TP
Count	0	0	0	0
Mismatch: 6	Bulge: 1	Model: CRISPR-BERT
	TN	FP	FN	TP
Count	0	0	0	0
Mismatch: 6	Bulge: 1	Model: CRISPR-HW
	TN	FP	FN	TP
Count	0	0	0	0
Mismatch: 6	Bulge: 1	Model: CRISPR-DIPOFF
	TN	FP	FN	TP
Count	0	0	0	0
Mismatch: 6	Bulge: 1	Model: CrisprBERT
	TN	FP	FN	TP
Count	0	0	0	0
Mismatch: 6	Bulge: 1	Model: DNABERT
	TN	FP	FN	TP
Count	0	0	0	0

## Sheet: Chen_2017_GUIDE-seq
All data	Model: Ensemble
	TN	FP	FN	TP
Count	121894116	6754	7594	6756
All data	Model: GRU-Embed
	TN	FP	FN	TP
Count	121873541	27329	7133	7217
All data	Model: CRISPR-BERT
	TN	FP	FN	TP
Count	121896065	4805	12906	1444
All data	Model: CRISPR-HW
	TN	FP	FN	TP
Count	121883977	16893	7945	6405
All data	Model: CRISPR-DIPOFF
	TN	FP	FN	TP
Count	121895246	5624	10134	4216
All data	Model: CrisprBERT
	TN	FP	FN	TP
Count	121875115	25755	5089	9261
All data	Model: DNABERT
	TN	FP	FN	TP
Count	121880408	20462	5435	8915
Mismatch: 0	Bulge: 0	Model: Ensemble
	TN	FP	FN	TP
Count	0	0	0	420
Mismatch: 0	Bulge: 0	Model: GRU-Embed
	TN	FP	FN	TP
Count	0	0	0	420
Mismatch: 0	Bulge: 0	Model: CRISPR-BERT
	TN	FP	FN	TP
Count	0	0	0	420
Mismatch: 0	Bulge: 0	Model: CRISPR-HW
	TN	FP	FN	TP
Count	0	0	36	384
Mismatch: 0	Bulge: 0	Model: CRISPR-DIPOFF
	TN	FP	FN	TP
Count	0	0	2	418
Mismatch: 0	Bulge: 0	Model: CrisprBERT
	TN	FP	FN	TP
Count	0	0	0	420
Mismatch: 0	Bulge: 0	Model: DNABERT
	TN	FP	FN	TP
Count	0	0	0	420
Mismatch: 0	Bulge: 1	Model: Ensemble
	TN	FP	FN	TP
Count	0	0	0	0
Mismatch: 0	Bulge: 1	Model: GRU-Embed
	TN	FP	FN	TP
Count	0	0	0	0
Mismatch: 0	Bulge: 1	Model: CRISPR-BERT
	TN	FP	FN	TP
Count	0	0	0	0
Mismatch: 0	Bulge: 1	Model: CRISPR-HW
	TN	FP	FN	TP
Count	0	0	0	0
Mismatch: 0	Bulge: 1	Model: CRISPR-DIPOFF
	TN	FP	FN	TP
Count	0	0	0	0
Mismatch: 0	Bulge: 1	Model: CrisprBERT
	TN	FP	FN	TP
Count	0	0	0	0
Mismatch: 0	Bulge: 1	Model: DNABERT
	TN	FP	FN	TP
Count	0	0	0	0
Mismatch: 1	Bulge: 0	Model: Ensemble
	TN	FP	FN	TP
Count	0	0	1	139
Mismatch: 1	Bulge: 0	Model: GRU-Embed
	TN	FP	FN	TP
Count	0	0	1	139
Mismatch: 1	Bulge: 0	Model: CRISPR-BERT
	TN	FP	FN	TP
Count	0	0	91	49
Mismatch: 1	Bulge: 0	Model: CRISPR-HW
	TN	FP	FN	TP
Count	0	0	15	125
Mismatch: 1	Bulge: 0	Model: CRISPR-DIPOFF
	TN	FP	FN	TP
Count	0	0	45	95
Mismatch: 1	Bulge: 0	Model: CrisprBERT
	TN	FP	FN	TP
Count	0	0	1	139
Mismatch: 1	Bulge: 0	Model: DNABERT
	TN	FP	FN	TP
Count	0	0	0	140
Mismatch: 1	Bulge: 1	Model: Ensemble
	TN	FP	FN	TP
Count	2809	341	54	226
Mismatch: 1	Bulge: 1	Model: GRU-Embed
	TN	FP	FN	TP
Count	2780	370	34	246
Mismatch: 1	Bulge: 1	Model: CRISPR-BERT
	TN	FP	FN	TP
Count	2413	737	138	142
Mismatch: 1	Bulge: 1	Model: CRISPR-HW
	TN	FP	FN	TP
Count	2677	473	85	195
Mismatch: 1	Bulge: 1	Model: CRISPR-DIPOFF
	TN	FP	FN	TP
Count	3026	124	108	172
Mismatch: 1	Bulge: 1	Model: CrisprBERT
	TN	FP	FN	TP
Count	2715	435	15	265
Mismatch: 1	Bulge: 1	Model: DNABERT
	TN	FP	FN	TP
Count	2746	404	12	268
Mismatch: 2	Bulge: 0	Model: Ensemble
	TN	FP	FN	TP
Count	1721	869	41	799
Mismatch: 2	Bulge: 0	Model: GRU-Embed
	TN	FP	FN	TP
Count	1501	1089	18	822
Mismatch: 2	Bulge: 0	Model: CRISPR-BERT
	TN	FP	FN	TP
Count	2590	0	763	77
Mismatch: 2	Bulge: 0	Model: CRISPR-HW
	TN	FP	FN	TP
Count	1550	1040	108	732
Mismatch: 2	Bulge: 0	Model: CRISPR-DIPOFF
	TN	FP	FN	TP
Count	2331	259	164	676
Mismatch: 2	Bulge: 0	Model: CrisprBERT
	TN	FP	FN	TP
Count	1469	1121	11	829
Mismatch: 2	Bulge: 0	Model: DNABERT
	TN	FP	FN	TP
Count	1502	1088	12	828
Mismatch: 2	Bulge: 1	Model: Ensemble
	TN	FP	FN	TP
Count	125220	360	708	552
Mismatch: 2	Bulge: 1	Model: GRU-Embed
	TN	FP	FN	TP
Count	123661	1919	762	498
Mismatch: 2	Bulge: 1	Model: CRISPR-BERT
	TN	FP	FN	TP
Count	124464	1116	879	381
Mismatch: 2	Bulge: 1	Model: CRISPR-HW
	TN	FP	FN	TP
Count	124277	1303	824	436
Mismatch: 2	Bulge: 1	Model: CRISPR-DIPOFF
	TN	FP	FN	TP
Count	125162	418	882	378
Mismatch: 2	Bulge: 1	Model: CrisprBERT
	TN	FP	FN	TP
Count	124017	1563	302	958
Mismatch: 2	Bulge: 1	Model: DNABERT
	TN	FP	FN	TP
Count	124266	1314	505	755
Mismatch: 3	Bulge: 0	Model: Ensemble
	TN	FP	FN	TP
Count	79089	2881	468	2262
Mismatch: 3	Bulge: 0	Model: GRU-Embed
	TN	FP	FN	TP
Count	72389	9581	325	2405
Mismatch: 3	Bulge: 0	Model: CRISPR-BERT
	TN	FP	FN	TP
Count	81966	4	2638	92
Mismatch: 3	Bulge: 0	Model: CRISPR-HW
	TN	FP	FN	TP
Count	76810	5160	744	1986
Mismatch: 3	Bulge: 0	Model: CRISPR-DIPOFF
	TN	FP	FN	TP
Count	80278	1692	1059	1671
Mismatch: 3	Bulge: 0	Model: CrisprBERT
	TN	FP	FN	TP
Count	74272	7698	220	2510
Mismatch: 3	Bulge: 0	Model: DNABERT
	TN	FP	FN	TP
Count	74399	7571	82	2648
Mismatch: 3	Bulge: 1	Model: Ensemble
	TN	FP	FN	TP
Count	2827918	152	1140	120
Mismatch: 3	Bulge: 1	Model: GRU-Embed
	TN	FP	FN	TP
Count	2826951	1119	1162	98
Mismatch: 3	Bulge: 1	Model: CRISPR-BERT
	TN	FP	FN	TP
Count	2826492	1578	1182	78
Mismatch: 3	Bulge: 1	Model: CRISPR-HW
	TN	FP	FN	TP
Count	2826978	1092	1130	130
Mismatch: 3	Bulge: 1	Model: CRISPR-DIPOFF
	TN	FP	FN	TP
Count	2827668	402	1223	37
Mismatch: 3	Bulge: 1	Model: CrisprBERT
	TN	FP	FN	TP
Count	2826391	1679	983	277
Mismatch: 3	Bulge: 1	Model: DNABERT
	TN	FP	FN	TP
Count	2826970	1100	1078	182
Mismatch: 4	Bulge: 0	Model: Ensemble
	TN	FP	FN	TP
Count	1802531	1719	2819	1731
Mismatch: 4	Bulge: 0	Model: GRU-Embed
	TN	FP	FN	TP
Count	1794163	10087	2396	2154
Mismatch: 4	Bulge: 0	Model: CRISPR-BERT
	TN	FP	FN	TP
Count	1804235	15	4486	64
Mismatch: 4	Bulge: 0	Model: CRISPR-HW
	TN	FP	FN	TP
Count	1799158	5092	2711	1839
Mismatch: 4	Bulge: 0	Model: CRISPR-DIPOFF
	TN	FP	FN	TP
Count	1802251	1999	3832	718
Mismatch: 4	Bulge: 0	Model: CrisprBERT
	TN	FP	FN	TP
Count	1795643	8607	1656	2894
Mismatch: 4	Bulge: 0	Model: DNABERT
	TN	FP	FN	TP
Count	1797548	6702	1720	2830
Mismatch: 4	Bulge: 1	Model: Ensemble
	TN	FP	FN	TP
Count	45091662	28	770	0
Mismatch: 4	Bulge: 1	Model: GRU-Embed
	TN	FP	FN	TP
Count	45091466	224	768	2
Mismatch: 4	Bulge: 1	Model: CRISPR-BERT
	TN	FP	FN	TP
Count	45090508	1182	765	5
Mismatch: 4	Bulge: 1	Model: CRISPR-HW
	TN	FP	FN	TP
Count	45091321	369	761	9
Mismatch: 4	Bulge: 1	Model: CRISPR-DIPOFF
	TN	FP	FN	TP
Count	45091643	47	769	1
Mismatch: 4	Bulge: 1	Model: CrisprBERT
	TN	FP	FN	TP
Count	45091336	354	768	2
Mismatch: 4	Bulge: 1	Model: DNABERT
	TN	FP	FN	TP
Count	45091210	480	765	5
Mismatch: 5	Bulge: 0	Model: Ensemble
	TN	FP	FN	TP
Count	36911797	393	1383	507
Mismatch: 5	Bulge: 0	Model: GRU-Embed
	TN	FP	FN	TP
Count	36909420	2770	1457	433
Mismatch: 5	Bulge: 0	Model: CRISPR-BERT
	TN	FP	FN	TP
Count	36912038	152	1754	136
Mismatch: 5	Bulge: 0	Model: CRISPR-HW
	TN	FP	FN	TP
Count	36910013	2177	1322	568
Mismatch: 5	Bulge: 0	Model: CRISPR-DIPOFF
	TN	FP	FN	TP
Count	36911551	639	1840	50
Mismatch: 5	Bulge: 0	Model: CrisprBERT
	TN	FP	FN	TP
Count	36908160	4030	923	967
Mismatch: 5	Bulge: 0	Model: DNABERT
	TN	FP	FN	TP
Count	36910503	1687	1051	839
Mismatch: 5	Bulge: 1	Model: Ensemble
	TN	FP	FN	TP
Count	0	0	0	0
Mismatch: 5	Bulge: 1	Model: GRU-Embed
	TN	FP	FN	TP
Count	0	0	0	0
Mismatch: 5	Bulge: 1	Model: CRISPR-BERT
	TN	FP	FN	TP
Count	0	0	0	0
Mismatch: 5	Bulge: 1	Model: CRISPR-HW
	TN	FP	FN	TP
Count	0	0	0	0
Mismatch: 5	Bulge: 1	Model: CRISPR-DIPOFF
	TN	FP	FN	TP
Count	0	0	0	0
Mismatch: 5	Bulge: 1	Model: CrisprBERT
	TN	FP	FN	TP
Count	0	0	0	0
Mismatch: 5	Bulge: 1	Model: DNABERT
	TN	FP	FN	TP
Count	0	0	0	0
Mismatch: 6	Bulge: 0	Model: Ensemble
	TN	FP	FN	TP
Count	35051369	11	210	0
Mismatch: 6	Bulge: 0	Model: GRU-Embed
	TN	FP	FN	TP
Count	35051210	170	210	0
Mismatch: 6	Bulge: 0	Model: CRISPR-BERT
	TN	FP	FN	TP
Count	35051359	21	210	0
Mismatch: 6	Bulge: 0	Model: CRISPR-HW
	TN	FP	FN	TP
Count	35051193	187	209	1
Mismatch: 6	Bulge: 0	Model: CRISPR-DIPOFF
	TN	FP	FN	TP
Count	35051336	44	210	0
Mismatch: 6	Bulge: 0	Model: CrisprBERT
	TN	FP	FN	TP
Count	35051112	268	210	0
Mismatch: 6	Bulge: 0	Model: DNABERT
	TN	FP	FN	TP
Count	35051264	116	210	0
Mismatch: 6	Bulge: 1	Model: Ensemble
	TN	FP	FN	TP
Count	0	0	0	0
Mismatch: 6	Bulge: 1	Model: GRU-Embed
	TN	FP	FN	TP
Count	0	0	0	0
Mismatch: 6	Bulge: 1	Model: CRISPR-BERT
	TN	FP	FN	TP
Count	0	0	0	0
Mismatch: 6	Bulge: 1	Model: CRISPR-HW
	TN	FP	FN	TP
Count	0	0	0	0
Mismatch: 6	Bulge: 1	Model: CRISPR-DIPOFF
	TN	FP	FN	TP
Count	0	0	0	0
Mismatch: 6	Bulge: 1	Model: CrisprBERT
	TN	FP	FN	TP
Count	0	0	0	0
Mismatch: 6	Bulge: 1	Model: DNABERT
	TN	FP	FN	TP
Count	0	0	0	0

## Sheet: Tsai_2015_GUIDE-seq(U2OS)
All data	Model: Ensemble
	TN	FP	FN	TP
Count	123530897	12733	8759	9791
All data	Model: GRU-Embed
	TN	FP	FN	TP
Count	123523027	20603	10549	8001
All data	Model: CRISPR-BERT
	TN	FP	FN	TP
Count	123542556	1074	17288	1262
All data	Model: CRISPR-HW
	TN	FP	FN	TP
Count	123530801	12829	11484	7066
All data	Model: CRISPR-DIPOFF
	TN	FP	FN	TP
Count	123539758	3872	14538	4012
All data	Model: CrisprBERT
	TN	FP	FN	TP
Count	123523927	19703	7836	10714
All data	Model: DNABERT
	TN	FP	FN	TP
Count	123528458	15172	9001	9549
Mismatch: 0	Bulge: 0	Model: Ensemble
	TN	FP	FN	TP
Count	0	0	0	420
Mismatch: 0	Bulge: 0	Model: GRU-Embed
	TN	FP	FN	TP
Count	0	0	0	420
Mismatch: 0	Bulge: 0	Model: CRISPR-BERT
	TN	FP	FN	TP
Count	0	0	0	420
Mismatch: 0	Bulge: 0	Model: CRISPR-HW
	TN	FP	FN	TP
Count	0	0	37	383
Mismatch: 0	Bulge: 0	Model: CRISPR-DIPOFF
	TN	FP	FN	TP
Count	0	0	2	418
Mismatch: 0	Bulge: 0	Model: CrisprBERT
	TN	FP	FN	TP
Count	0	0	0	420
Mismatch: 0	Bulge: 0	Model: DNABERT
	TN	FP	FN	TP
Count	0	0	0	420
Mismatch: 0	Bulge: 1	Model: Ensemble
	TN	FP	FN	TP
Count	70	0	0	0
Mismatch: 0	Bulge: 1	Model: GRU-Embed
	TN	FP	FN	TP
Count	35	35	0	0
Mismatch: 0	Bulge: 1	Model: CRISPR-BERT
	TN	FP	FN	TP
Count	3	67	0	0
Mismatch: 0	Bulge: 1	Model: CRISPR-HW
	TN	FP	FN	TP
Count	62	8	0	0
Mismatch: 0	Bulge: 1	Model: CRISPR-DIPOFF
	TN	FP	FN	TP
Count	60	10	0	0
Mismatch: 0	Bulge: 1	Model: CrisprBERT
	TN	FP	FN	TP
Count	67	3	0	0
Mismatch: 0	Bulge: 1	Model: DNABERT
	TN	FP	FN	TP
Count	67	3	0	0
Mismatch: 1	Bulge: 0	Model: Ensemble
	TN	FP	FN	TP
Count	0	0	0	140
Mismatch: 1	Bulge: 0	Model: GRU-Embed
	TN	FP	FN	TP
Count	0	0	1	139
Mismatch: 1	Bulge: 0	Model: CRISPR-BERT
	TN	FP	FN	TP
Count	0	0	127	13
Mismatch: 1	Bulge: 0	Model: CRISPR-HW
	TN	FP	FN	TP
Count	0	0	13	127
Mismatch: 1	Bulge: 0	Model: CRISPR-DIPOFF
	TN	FP	FN	TP
Count	0	0	66	74
Mismatch: 1	Bulge: 0	Model: CrisprBERT
	TN	FP	FN	TP
Count	0	0	1	139
Mismatch: 1	Bulge: 0	Model: DNABERT
	TN	FP	FN	TP
Count	0	0	0	140
Mismatch: 1	Bulge: 1	Model: Ensemble
	TN	FP	FN	TP
Count	2746	264	71	489
Mismatch: 1	Bulge: 1	Model: GRU-Embed
	TN	FP	FN	TP
Count	2706	304	106	454
Mismatch: 1	Bulge: 1	Model: CRISPR-BERT
	TN	FP	FN	TP
Count	2802	208	416	144
Mismatch: 1	Bulge: 1	Model: CRISPR-HW
	TN	FP	FN	TP
Count	2607	403	211	349
Mismatch: 1	Bulge: 1	Model: CRISPR-DIPOFF
	TN	FP	FN	TP
Count	2857	153	313	247
Mismatch: 1	Bulge: 1	Model: CrisprBERT
	TN	FP	FN	TP
Count	2669	341	91	469
Mismatch: 1	Bulge: 1	Model: DNABERT
	TN	FP	FN	TP
Count	2738	272	57	503
Mismatch: 2	Bulge: 0	Model: Ensemble
	TN	FP	FN	TP
Count	1397	983	48	1142
Mismatch: 2	Bulge: 0	Model: GRU-Embed
	TN	FP	FN	TP
Count	1459	921	56	1134
Mismatch: 2	Bulge: 0	Model: CRISPR-BERT
	TN	FP	FN	TP
Count	2380	0	1093	97
Mismatch: 2	Bulge: 0	Model: CRISPR-HW
	TN	FP	FN	TP
Count	1514	866	192	998
Mismatch: 2	Bulge: 0	Model: CRISPR-DIPOFF
	TN	FP	FN	TP
Count	2160	220	417	773
Mismatch: 2	Bulge: 0	Model: CrisprBERT
	TN	FP	FN	TP
Count	1434	946	59	1131
Mismatch: 2	Bulge: 0	Model: DNABERT
	TN	FP	FN	TP
Count	1444	936	66	1124
Mismatch: 2	Bulge: 1	Model: Ensemble
	TN	FP	FN	TP
Count	121423	587	992	618
Mismatch: 2	Bulge: 1	Model: GRU-Embed
	TN	FP	FN	TP
Count	120793	1217	1104	506
Mismatch: 2	Bulge: 1	Model: CRISPR-BERT
	TN	FP	FN	TP
Count	121920	90	1402	208
Mismatch: 2	Bulge: 1	Model: CRISPR-HW
	TN	FP	FN	TP
Count	121096	914	1173	437
Mismatch: 2	Bulge: 1	Model: CRISPR-DIPOFF
	TN	FP	FN	TP
Count	121729	281	1274	336
Mismatch: 2	Bulge: 1	Model: CrisprBERT
	TN	FP	FN	TP
Count	120822	1188	576	1034
Mismatch: 2	Bulge: 1	Model: DNABERT
	TN	FP	FN	TP
Count	121298	712	1073	537
Mismatch: 3	Bulge: 0	Model: Ensemble
	TN	FP	FN	TP
Count	76205	4855	1179	3021
Mismatch: 3	Bulge: 0	Model: GRU-Embed
	TN	FP	FN	TP
Count	73090	7970	1528	2672
Mismatch: 3	Bulge: 0	Model: CRISPR-BERT
	TN	FP	FN	TP
Count	81060	0	4111	89
Mismatch: 3	Bulge: 0	Model: CRISPR-HW
	TN	FP	FN	TP
Count	77123	3937	2085	2115
Mismatch: 3	Bulge: 0	Model: CRISPR-DIPOFF
	TN	FP	FN	TP
Count	79832	1228	2901	1299
Mismatch: 3	Bulge: 0	Model: CrisprBERT
	TN	FP	FN	TP
Count	75195	5865	1362	2838
Mismatch: 3	Bulge: 0	Model: DNABERT
	TN	FP	FN	TP
Count	75506	5554	1165	3035
Mismatch: 3	Bulge: 1	Model: Ensemble
	TN	FP	FN	TP
Count	2858348	382	1917	43
Mismatch: 3	Bulge: 1	Model: GRU-Embed
	TN	FP	FN	TP
Count	2858128	602	1822	138
Mismatch: 3	Bulge: 1	Model: CRISPR-BERT
	TN	FP	FN	TP
Count	2858583	147	1932	28
Mismatch: 3	Bulge: 1	Model: CRISPR-HW
	TN	FP	FN	TP
Count	2857824	906	1798	162
Mismatch: 3	Bulge: 1	Model: CRISPR-DIPOFF
	TN	FP	FN	TP
Count	2858400	330	1918	42
Mismatch: 3	Bulge: 1	Model: CrisprBERT
	TN	FP	FN	TP
Count	2857268	1462	1591	369
Mismatch: 3	Bulge: 1	Model: DNABERT
	TN	FP	FN	TP
Count	2857873	857	1903	57
Mismatch: 4	Bulge: 0	Model: Ensemble
	TN	FP	FN	TP
Count	1821617	4193	2222	2818
Mismatch: 4	Bulge: 0	Model: GRU-Embed
	TN	FP	FN	TP
Count	1818433	7377	3130	1910
Mismatch: 4	Bulge: 0	Model: CRISPR-BERT
	TN	FP	FN	TP
Count	1825784	26	4978	62
Mismatch: 4	Bulge: 0	Model: CRISPR-HW
	TN	FP	FN	TP
Count	1822236	3574	3254	1786
Mismatch: 4	Bulge: 0	Model: CRISPR-DIPOFF
	TN	FP	FN	TP
Count	1824633	1177	4284	756
Mismatch: 4	Bulge: 0	Model: CrisprBERT
	TN	FP	FN	TP
Count	1819589	6221	2030	3010
Mismatch: 4	Bulge: 0	Model: DNABERT
	TN	FP	FN	TP
Count	1820698	5112	2304	2736
Mismatch: 4	Bulge: 1	Model: Ensemble
	TN	FP	FN	TP
Count	45463035	75	630	0
Mismatch: 4	Bulge: 1	Model: GRU-Embed
	TN	FP	FN	TP
Count	45463005	105	628	2
Mismatch: 4	Bulge: 1	Model: CRISPR-BERT
	TN	FP	FN	TP
Count	45462784	326	630	0
Mismatch: 4	Bulge: 1	Model: CRISPR-HW
	TN	FP	FN	TP
Count	45462807	303	621	9
Mismatch: 4	Bulge: 1	Model: CRISPR-DIPOFF
	TN	FP	FN	TP
Count	45463075	35	629	1
Mismatch: 4	Bulge: 1	Model: CrisprBERT
	TN	FP	FN	TP
Count	45462814	296	628	2
Mismatch: 4	Bulge: 1	Model: DNABERT
	TN	FP	FN	TP
Count	45462886	224	625	5
Mismatch: 5	Bulge: 0	Model: Ensemble
	TN	FP	FN	TP
Count	37050232	1328	1350	1100
Mismatch: 5	Bulge: 0	Model: GRU-Embed
	TN	FP	FN	TP
Count	37049612	1948	1824	626
Mismatch: 5	Bulge: 0	Model: CRISPR-BERT
	TN	FP	FN	TP
Count	37051384	176	2249	201
Mismatch: 5	Bulge: 0	Model: CRISPR-HW
	TN	FP	FN	TP
Count	37049816	1744	1751	699
Mismatch: 5	Bulge: 0	Model: CRISPR-DIPOFF
	TN	FP	FN	TP
Count	37051149	411	2384	66
Mismatch: 5	Bulge: 0	Model: CrisprBERT
	TN	FP	FN	TP
Count	37048433	3127	1148	1302
Mismatch: 5	Bulge: 0	Model: DNABERT
	TN	FP	FN	TP
Count	37050169	1391	1458	992
Mismatch: 5	Bulge: 1	Model: Ensemble
	TN	FP	FN	TP
Count	0	0	0	0
Mismatch: 5	Bulge: 1	Model: GRU-Embed
	TN	FP	FN	TP
Count	0	0	0	0
Mismatch: 5	Bulge: 1	Model: CRISPR-BERT
	TN	FP	FN	TP
Count	0	0	0	0
Mismatch: 5	Bulge: 1	Model: CRISPR-HW
	TN	FP	FN	TP
Count	0	0	0	0
Mismatch: 5	Bulge: 1	Model: CRISPR-DIPOFF
	TN	FP	FN	TP
Count	0	0	0	0
Mismatch: 5	Bulge: 1	Model: CrisprBERT
	TN	FP	FN	TP
Count	0	0	0	0
Mismatch: 5	Bulge: 1	Model: DNABERT
	TN	FP	FN	TP
Count	0	0	0	0
Mismatch: 6	Bulge: 0	Model: Ensemble
	TN	FP	FN	TP
Count	36135824	66	350	0
Mismatch: 6	Bulge: 0	Model: GRU-Embed
	TN	FP	FN	TP
Count	36135766	124	350	0
Mismatch: 6	Bulge: 0	Model: CRISPR-BERT
	TN	FP	FN	TP
Count	36135856	34	350	0
Mismatch: 6	Bulge: 0	Model: CRISPR-HW
	TN	FP	FN	TP
Count	36135716	174	349	1
Mismatch: 6	Bulge: 0	Model: CRISPR-DIPOFF
	TN	FP	FN	TP
Count	36135863	27	350	0
Mismatch: 6	Bulge: 0	Model: CrisprBERT
	TN	FP	FN	TP
Count	36135636	254	350	0
Mismatch: 6	Bulge: 0	Model: DNABERT
	TN	FP	FN	TP
Count	36135779	111	350	0
Mismatch: 6	Bulge: 1	Model: Ensemble
	TN	FP	FN	TP
Count	0	0	0	0
Mismatch: 6	Bulge: 1	Model: GRU-Embed
	TN	FP	FN	TP
Count	0	0	0	0
Mismatch: 6	Bulge: 1	Model: CRISPR-BERT
	TN	FP	FN	TP
Count	0	0	0	0
Mismatch: 6	Bulge: 1	Model: CRISPR-HW
	TN	FP	FN	TP
Count	0	0	0	0
Mismatch: 6	Bulge: 1	Model: CRISPR-DIPOFF
	TN	FP	FN	TP
Count	0	0	0	0
Mismatch: 6	Bulge: 1	Model: CrisprBERT
	TN	FP	FN	TP
Count	0	0	0	0
Mismatch: 6	Bulge: 1	Model: DNABERT
	TN	FP	FN	TP
Count	0	0	0	0

## Sheet: Tsai_2015_GUIDE-seq(HEK293)
All data	Model: Ensemble
	TN	FP	FN	TP
Count	11890181	1279	6026	4824
All data	Model: GRU-Embed
	TN	FP	FN	TP
Count	11888801	2659	6467	4383
All data	Model: CRISPR-BERT
	TN	FP	FN	TP
Count	11891243	217	10454	396
All data	Model: CRISPR-HW
	TN	FP	FN	TP
Count	11888726	2734	6915	3935
All data	Model: CRISPR-DIPOFF
	TN	FP	FN	TP
Count	11890527	933	9358	1492
All data	Model: CrisprBERT
	TN	FP	FN	TP
Count	11889186	2274	5759	5091
All data	Model: DNABERT
	TN	FP	FN	TP
Count	11889587	1873	5817	5033
Mismatch: 0	Bulge: 0	Model: Ensemble
	TN	FP	FN	TP
Count	0	0	0	280
Mismatch: 0	Bulge: 0	Model: GRU-Embed
	TN	FP	FN	TP
Count	0	0	0	280
Mismatch: 0	Bulge: 0	Model: CRISPR-BERT
	TN	FP	FN	TP
Count	0	0	1	279
Mismatch: 0	Bulge: 0	Model: CRISPR-HW
	TN	FP	FN	TP
Count	0	0	24	256
Mismatch: 0	Bulge: 0	Model: CRISPR-DIPOFF
	TN	FP	FN	TP
Count	0	0	0	280
Mismatch: 0	Bulge: 0	Model: CrisprBERT
	TN	FP	FN	TP
Count	0	0	0	280
Mismatch: 0	Bulge: 0	Model: DNABERT
	TN	FP	FN	TP
Count	0	0	0	280
Mismatch: 0	Bulge: 1	Model: Ensemble
	TN	FP	FN	TP
Count	0	0	0	0
Mismatch: 0	Bulge: 1	Model: GRU-Embed
	TN	FP	FN	TP
Count	0	0	0	0
Mismatch: 0	Bulge: 1	Model: CRISPR-BERT
	TN	FP	FN	TP
Count	0	0	0	0
Mismatch: 0	Bulge: 1	Model: CRISPR-HW
	TN	FP	FN	TP
Count	0	0	0	0
Mismatch: 0	Bulge: 1	Model: CRISPR-DIPOFF
	TN	FP	FN	TP
Count	0	0	0	0
Mismatch: 0	Bulge: 1	Model: CrisprBERT
	TN	FP	FN	TP
Count	0	0	0	0
Mismatch: 0	Bulge: 1	Model: DNABERT
	TN	FP	FN	TP
Count	0	0	0	0
Mismatch: 1	Bulge: 0	Model: Ensemble
	TN	FP	FN	TP
Count	0	0	0	0
Mismatch: 1	Bulge: 0	Model: GRU-Embed
	TN	FP	FN	TP
Count	0	0	0	0
Mismatch: 1	Bulge: 0	Model: CRISPR-BERT
	TN	FP	FN	TP
Count	0	0	0	0
Mismatch: 1	Bulge: 0	Model: CRISPR-HW
	TN	FP	FN	TP
Count	0	0	0	0
Mismatch: 1	Bulge: 0	Model: CRISPR-DIPOFF
	TN	FP	FN	TP
Count	0	0	0	0
Mismatch: 1	Bulge: 0	Model: CrisprBERT
	TN	FP	FN	TP
Count	0	0	0	0
Mismatch: 1	Bulge: 0	Model: DNABERT
	TN	FP	FN	TP
Count	0	0	0	0
Mismatch: 1	Bulge: 1	Model: Ensemble
	TN	FP	FN	TP
Count	551	149	58	222
Mismatch: 1	Bulge: 1	Model: GRU-Embed
	TN	FP	FN	TP
Count	527	173	104	176
Mismatch: 1	Bulge: 1	Model: CRISPR-BERT
	TN	FP	FN	TP
Count	665	35	225	55
Mismatch: 1	Bulge: 1	Model: CRISPR-HW
	TN	FP	FN	TP
Count	508	192	101	179
Mismatch: 1	Bulge: 1	Model: CRISPR-DIPOFF
	TN	FP	FN	TP
Count	684	16	219	61
Mismatch: 1	Bulge: 1	Model: CrisprBERT
	TN	FP	FN	TP
Count	552	148	74	206
Mismatch: 1	Bulge: 1	Model: DNABERT
	TN	FP	FN	TP
Count	518	182	56	224
Mismatch: 2	Bulge: 0	Model: Ensemble
	TN	FP	FN	TP
Count	70	0	2	768
Mismatch: 2	Bulge: 0	Model: GRU-Embed
	TN	FP	FN	TP
Count	65	5	64	706
Mismatch: 2	Bulge: 0	Model: CRISPR-BERT
	TN	FP	FN	TP
Count	70	0	736	34
Mismatch: 2	Bulge: 0	Model: CRISPR-HW
	TN	FP	FN	TP
Count	54	16	132	638
Mismatch: 2	Bulge: 0	Model: CRISPR-DIPOFF
	TN	FP	FN	TP
Count	70	0	378	392
Mismatch: 2	Bulge: 0	Model: CrisprBERT
	TN	FP	FN	TP
Count	67	3	34	736
Mismatch: 2	Bulge: 0	Model: DNABERT
	TN	FP	FN	TP
Count	70	0	1	769
Mismatch: 2	Bulge: 1	Model: Ensemble
	TN	FP	FN	TP
Count	24034	116	229	51
Mismatch: 2	Bulge: 1	Model: GRU-Embed
	TN	FP	FN	TP
Count	23725	425	223	57
Mismatch: 2	Bulge: 1	Model: CRISPR-BERT
	TN	FP	FN	TP
Count	24051	99	276	4
Mismatch: 2	Bulge: 1	Model: CRISPR-HW
	TN	FP	FN	TP
Count	23660	490	257	23
Mismatch: 2	Bulge: 1	Model: CRISPR-DIPOFF
	TN	FP	FN	TP
Count	24005	145	272	8
Mismatch: 2	Bulge: 1	Model: CrisprBERT
	TN	FP	FN	TP
Count	23885	265	199	81
Mismatch: 2	Bulge: 1	Model: DNABERT
	TN	FP	FN	TP
Count	23917	233	210	70
Mismatch: 3	Bulge: 0	Model: Ensemble
	TN	FP	FN	TP
Count	6252	538	1669	2391
Mismatch: 3	Bulge: 0	Model: GRU-Embed
	TN	FP	FN	TP
Count	6095	695	1937	2123
Mismatch: 3	Bulge: 0	Model: CRISPR-BERT
	TN	FP	FN	TP
Count	6790	0	4050	10
Mismatch: 3	Bulge: 0	Model: CRISPR-HW
	TN	FP	FN	TP
Count	6093	697	2116	1944
Mismatch: 3	Bulge: 0	Model: CRISPR-DIPOFF
	TN	FP	FN	TP
Count	6494	296	3396	664
Mismatch: 3	Bulge: 0	Model: CrisprBERT
	TN	FP	FN	TP
Count	6179	611	1520	2540
Mismatch: 3	Bulge: 0	Model: DNABERT
	TN	FP	FN	TP
Count	6127	663	1684	2376
Mismatch: 3	Bulge: 1	Model: Ensemble
	TN	FP	FN	TP
Count	351503	37	276	4
Mismatch: 3	Bulge: 1	Model: GRU-Embed
	TN	FP	FN	TP
Count	351397	143	259	21
Mismatch: 3	Bulge: 1	Model: CRISPR-BERT
	TN	FP	FN	TP
Count	351511	29	280	0
Mismatch: 3	Bulge: 1	Model: CRISPR-HW
	TN	FP	FN	TP
Count	351331	209	271	9
Mismatch: 3	Bulge: 1	Model: CRISPR-DIPOFF
	TN	FP	FN	TP
Count	351497	43	277	3
Mismatch: 3	Bulge: 1	Model: CrisprBERT
	TN	FP	FN	TP
Count	351445	95	275	5
Mismatch: 3	Bulge: 1	Model: DNABERT
	TN	FP	FN	TP
Count	351380	160	248	32
Mismatch: 4	Bulge: 0	Model: Ensemble
	TN	FP	FN	TP
Count	106574	386	3052	1008
Mismatch: 4	Bulge: 0	Model: GRU-Embed
	TN	FP	FN	TP
Count	105985	975	3112	948
Mismatch: 4	Bulge: 0	Model: CRISPR-BERT
	TN	FP	FN	TP
Count	106960	0	4053	7
Mismatch: 4	Bulge: 0	Model: CRISPR-HW
	TN	FP	FN	TP
Count	106044	916	3212	848
Mismatch: 4	Bulge: 0	Model: CRISPR-DIPOFF
	TN	FP	FN	TP
Count	106580	380	3982	78
Mismatch: 4	Bulge: 0	Model: CrisprBERT
	TN	FP	FN	TP
Count	106037	923	2934	1126
Mismatch: 4	Bulge: 0	Model: DNABERT
	TN	FP	FN	TP
Count	106413	547	2887	1173
Mismatch: 4	Bulge: 1	Model: Ensemble
	TN	FP	FN	TP
Count	3835930	0	0	0
Mismatch: 4	Bulge: 1	Model: GRU-Embed
	TN	FP	FN	TP
Count	3835926	4	0	0
Mismatch: 4	Bulge: 1	Model: CRISPR-BERT
	TN	FP	FN	TP
Count	3835888	42	0	0
Mismatch: 4	Bulge: 1	Model: CRISPR-HW
	TN	FP	FN	TP
Count	3835908	22	0	0
Mismatch: 4	Bulge: 1	Model: CRISPR-DIPOFF
	TN	FP	FN	TP
Count	3835927	3	0	0
Mismatch: 4	Bulge: 1	Model: CrisprBERT
	TN	FP	FN	TP
Count	3835917	13	0	0
Mismatch: 4	Bulge: 1	Model: DNABERT
	TN	FP	FN	TP
Count	3835928	2	0	0
Mismatch: 5	Bulge: 0	Model: Ensemble
	TN	FP	FN	TP
Count	970637	53	670	100
Mismatch: 5	Bulge: 0	Model: GRU-Embed
	TN	FP	FN	TP
Count	970473	217	698	72
Mismatch: 5	Bulge: 0	Model: CRISPR-BERT
	TN	FP	FN	TP
Count	970679	11	764	6
Mismatch: 5	Bulge: 0	Model: CRISPR-HW
	TN	FP	FN	TP
Count	970506	184	732	38
Mismatch: 5	Bulge: 0	Model: CRISPR-DIPOFF
	TN	FP	FN	TP
Count	970643	47	764	6
Mismatch: 5	Bulge: 0	Model: CrisprBERT
	TN	FP	FN	TP
Count	970481	209	653	117
Mismatch: 5	Bulge: 0	Model: DNABERT
	TN	FP	FN	TP
Count	970604	86	661	109
Mismatch: 5	Bulge: 1	Model: Ensemble
	TN	FP	FN	TP
Count	0	0	0	0
Mismatch: 5	Bulge: 1	Model: GRU-Embed
	TN	FP	FN	TP
Count	0	0	0	0
Mismatch: 5	Bulge: 1	Model: CRISPR-BERT
	TN	FP	FN	TP
Count	0	0	0	0
Mismatch: 5	Bulge: 1	Model: CRISPR-HW
	TN	FP	FN	TP
Count	0	0	0	0
Mismatch: 5	Bulge: 1	Model: CRISPR-DIPOFF
	TN	FP	FN	TP
Count	0	0	0	0
Mismatch: 5	Bulge: 1	Model: CrisprBERT
	TN	FP	FN	TP
Count	0	0	0	0
Mismatch: 5	Bulge: 1	Model: DNABERT
	TN	FP	FN	TP
Count	0	0	0	0
Mismatch: 6	Bulge: 0	Model: Ensemble
	TN	FP	FN	TP
Count	6594630	0	70	0
Mismatch: 6	Bulge: 0	Model: GRU-Embed
	TN	FP	FN	TP
Count	6594608	22	70	0
Mismatch: 6	Bulge: 0	Model: CRISPR-BERT
	TN	FP	FN	TP
Count	6594629	1	69	1
Mismatch: 6	Bulge: 0	Model: CRISPR-HW
	TN	FP	FN	TP
Count	6594622	8	70	0
Mismatch: 6	Bulge: 0	Model: CRISPR-DIPOFF
	TN	FP	FN	TP
Count	6594627	3	70	0
Mismatch: 6	Bulge: 0	Model: CrisprBERT
	TN	FP	FN	TP
Count	6594623	7	70	0
Mismatch: 6	Bulge: 0	Model: DNABERT
	TN	FP	FN	TP
Count	6594630	0	70	0
Mismatch: 6	Bulge: 1	Model: Ensemble
	TN	FP	FN	TP
Count	0	0	0	0
Mismatch: 6	Bulge: 1	Model: GRU-Embed
	TN	FP	FN	TP
Count	0	0	0	0
Mismatch: 6	Bulge: 1	Model: CRISPR-BERT
	TN	FP	FN	TP
Count	0	0	0	0
Mismatch: 6	Bulge: 1	Model: CRISPR-HW
	TN	FP	FN	TP
Count	0	0	0	0
Mismatch: 6	Bulge: 1	Model: CRISPR-DIPOFF
	TN	FP	FN	TP
Count	0	0	0	0
Mismatch: 6	Bulge: 1	Model: CrisprBERT
	TN	FP	FN	TP
Count	0	0	0	0
Mismatch: 6	Bulge: 1	Model: DNABERT
	TN	FP	FN	TP
Count	0	0	0	0
