# Supplementary material for: Improved CRISPR/Cas9 off-target prediction with DNABERT and epigenetic features
Source: PLoS One. 2025 Nov 12;20(11):e0335863. doi: 10.1371/journal.pone.0335863 (PMC12611124; doi:10.1371/journal.pone.0335863)
Supplement: S4 Table — (XLSX) [file pone.0335863.s008.xlsx]

## Sheet: Lazzarotto_2020_CHANGE-seq
Time(s)	Mean	Median	Std	Max	Min
GRU-Embed	67.6005	67.035	2.88598	73.1962	61.0366
CRISPR-BERT	829.452	827.306	29.9285	884.983	770.415
CRISPR-HW	641.19	640.559	22.4528	682.494	596.204
CRISPR-DIPOFF	1290.35	1287.44	44.6714	1377.1	1198.21
CrisprBERT	422.817	422.116	15.0089	451.757	392.24
DNABERT	1787.53	1803.58	186.958	1919.1	327.872

## Sheet: Lazzarotto_2020_GUIDE-seq
Time(s)	Mean	Median	Std	Max	Min
GRU-Embed	38.3846	38.5269	1.12911	40.389	34.3726
CRISPR-BERT	479.04	481.377	13.0555	493.54	437.833
CRISPR-HW	373.745	375.33	10.4386	386.731	341.346
CRISPR-DIPOFF	751.994	754.559	20.2596	778.135	685.464
CrisprBERT	246.063	247.447	6.62349	254.825	224.884
DNABERT	1145.77	1150.32	31.0769	1176.64	1047.57
DNABERT-Epi	1039.84	1068.38	82.2178	1127.84	725.987

## Sheet: Schmid-Burgk_2020_TTISS
Time(s)	Mean	Median	Std	Max	Min
GRU-Embed	15.4019	15.6904	0.873166	16.306	12.8186
CRISPR-BERT	202.811	207.179	12.6245	210.093	164.952
CRISPR-HW	159.977	163.103	9.93125	166.3	130.009
CRISPR-DIPOFF	324.149	331.075	20.0805	336.535	263.085
CrisprBERT	105.927	107.934	6.68496	110.827	85.7863
DNABERT	488.087	498.075	29.4532	506.013	401.465
