# Supplementary material for: Improved CRISPR/Cas9 off-target prediction with DNABERT and epigenetic features
Source: PLoS One. 2025 Nov 12;20(11):e0335863. doi: 10.1371/journal.pone.0335863 (PMC12611124; doi:10.1371/journal.pone.0335863)
Supplement: S5 Table — (XLSX) [file pone.0335863.s009.xlsx]

## Sheet: IG analysis P-Value
dataset	P-Value
Lazzarotto_2020_GUIDE-seq fold 1	0.000999001
Lazzarotto_2020_GUIDE-seq fold 2	0.037962
Lazzarotto_2020_GUIDE-seq fold 3	0.000999001
Lazzarotto_2020_GUIDE-seq fold 4	0.035964
Lazzarotto_2020_GUIDE-seq fold 5	0.01998
Lazzarotto_2020_GUIDE-seq fold 6	0.023976
Lazzarotto_2020_GUIDE-seq fold 7	0.038961
Lazzarotto_2020_GUIDE-seq fold 8	0.264735
Lazzarotto_2020_GUIDE-seq fold 9	0.024975
Lazzarotto_2020_GUIDE-seq fold 10	0.001998
Lazzarotto_2020_GUIDE-seq fold 11	0.813187
Lazzarotto_2020_GUIDE-seq fold 12	0.001998
Lazzarotto_2020_GUIDE-seq fold 13	0.0769231
Lazzarotto_2020_GUIDE-seq fold 14	0.00999001
Listgarten_2018_GUIDE-seq	0.000999001
Chen_2017_GUIDE-seq	0.0719281
Tsai_2015_GUIDE-seq(U2OS)	0.00699301
Tsai_2015_GUIDE-seq(HEK293)	0.003996
